# Supplementary material for: (1R,3S)-N-Benzhydryl-2-benzyl-6,7-dimeth­oxy-1-phenyl-1,2,3,4-tetra­hydro­isoquinoline-3-carbothio­amide
Source: Acta Crystallogr Sect E Struct Rep Online. 2011 Nov 25;67(Pt 12):o3441. doi: 10.1107/S1600536811049324 (PMC3239074; doi:10.1107/S1600536811049324)
Supplement: Supplementary file 1 [file e-67-o3441-sup1.cif]

##############################################################################
#                                                                            #
# This CIF contains the data in a paper accepted for publication in          #
# Acta Crystallographica Section E. It conforms to the requirements of       #
# Notes for Authors for Acta Crystallographica Section E, and has been       #
# peer reviewed under the auspices of the IUCr Commission on Journals.       #
#                                                                            #
# Full details of the Crystallographic Information File format               #
# are given in the paper "The Crystallographic Information File (CIF):       #
# a New Standard Archive File for Crystallography" by S. R. Hall, F. H.      #
# Allen and I. D. Brown [Acta Cryst. (1991), A47, 655-685].                  #
#                                                                            #
# The current version of the core CIF dictionary is obtainable from          #
# ftp://ftp.iucr.org/pub/cif_core.dic.                                       #
#                                                                            #
# Software is freely available for graphical display of the structure(s)     #
# in this CIF. For information consult the CIF software page                 #
# http://www.iucr.org/resources/cif/software.                                #
#                                                                            #
# This file may be used for bona fide research purposes within the           #
# scientific community so long as proper attribution is given to the journal # 
# article from which it was obtained.                                        #
#                                                                            #
##############################################################################
data_I
_audit_creation_method     SHELXL-97
_chemical_name_systematic
;
(1<i>R</i>,3<i>S</i>)-<i>N</i>-Benzhydryl-2-benzyl-6,7-dimethoxy-1-phenyl-
1,2,3,4-tetrahydroisoquinoline-3-carbothioamide
;
_chemical_name_common     ?
_chemical_formula_moiety     'C38 H36 N2 O2 S'
_chemical_formula_sum     'C38 H36 N2 O2 S'
_chemical_formula_iupac     'C38 H36 N2 O2 S'
_chemical_formula_weight     584.75
_chemical_melting_point     458
_symmetry_cell_setting     orthorhombic
_symmetry_space_group_name_H-M     'P 21 21 21'
_symmetry_space_group_name_hall     'P 2ac 2ab'
loop_
    _symmetry_equiv_pos_as_xyz
    'x, y, z'
    '-x+1/2, -y, z+1/2'
    'x+1/2, -y+1/2, -z'
    '-x, y+1/2, -z+1/2'
_cell_length_a     9.04630(10)
_cell_length_b     17.6687(2)
_cell_length_c     19.6178(2)
_cell_angle_alpha     90.00
_cell_angle_beta     90.00
_cell_angle_gamma     90.00
_cell_volume     3135.64(6)
_cell_formula_units_Z     4
_cell_measurement_reflns_used     7464
_cell_measurement_theta_min     2.37
_cell_measurement_theta_max     27.91
_cell_measurement_temperature     173(2)
_exptl_crystal_description     block
_exptl_crystal_colour     colourless
_exptl_crystal_size_max     0.34
_exptl_crystal_size_mid     0.32
_exptl_crystal_size_min     0.30
_exptl_crystal_density_diffrn     1.239
_exptl_crystal_density_meas     ?
_exptl_crystal_density_method     'not measured'
_exptl_crystal_F_000     1240
_exptl_absorpt_coefficient_mu     0.140
_exptl_absorpt_correction_type     none
_exptl_special_details     ?
_diffrn_ambient_temperature     173(2)
_diffrn_radiation_type     MoK\a
_diffrn_radiation_wavelength     0.71073
_diffrn_radiation_source     'fine-focus sealed tube'
_diffrn_radiation_monochromator     graphite
_diffrn_measurement_device_type     'Nonius KappaCCD'
_diffrn_measurement_method     '1.2\% \f scans and \w scans'
_diffrn_reflns_number     7464
_diffrn_reflns_av_R_equivalents     0.0131
_diffrn_reflns_av_sigmaI/netI     0.0225
_diffrn_reflns_theta_min     2.37
_diffrn_reflns_theta_max     27.91
_diffrn_reflns_theta_full     27.91
_diffrn_measured_fraction_theta_max     0.997
_diffrn_measured_fraction_theta_full     0.997
_diffrn_reflns_limit_h_min     -11
_diffrn_reflns_limit_h_max     11
_diffrn_reflns_limit_k_min     -23
_diffrn_reflns_limit_k_max     23
_diffrn_reflns_limit_l_min     -25
_diffrn_reflns_limit_l_max     25
_diffrn_standards_number     0
_diffrn_standards_interval_count     0
_diffrn_standards_interval_time     0
_diffrn_standards_decay_%     0
_refine_special_details
;
Refinement of <i>F</i>^2^ against ALL reflections. The weighted <i>R</i>-factor
<i>wR</i> and goodness of fit <i>S</i> are based on <i>F</i>^2^, conventional
<i>R</i>-factors <i>R</i> are based on <i>F</i>, with <i>F</i> set to zero for
negative <i>F</i>^2^. The threshold expression of <i>F</i>^2^ >
\s(<i>F</i>^2^) is used only for calculating <i>R</i>-factors(gt) <i>etc</i>.
and is not relevant to the choice of reflections for refinement.
<i>R</i>-factors based on <i>F</i>^2^ are statistically about twice as large
as those based on <i>F</i>, and <i>R</i>- factors based on ALL data will be
even larger.
;
_reflns_number_total     7464
_reflns_number_gt     6545
_reflns_threshold_expression     I>2sigma(I)
_refine_ls_structure_factor_coef     Fsqd
_refine_ls_matrix_type     full
_refine_ls_R_factor_all     0.0400
_refine_ls_R_factor_gt     0.0331
_refine_ls_wR_factor_gt     0.0873
_refine_ls_wR_factor_ref     0.0900
_refine_ls_goodness_of_fit_ref     1.064
_refine_ls_restrained_S_all     1.064
_refine_ls_number_reflns     7464
_refine_ls_number_parameters     394
_refine_ls_number_restraints     0
_refine_ls_number_constraints     ?
_refine_ls_hydrogen_treatment     mixed
_refine_ls_weighting_scheme     calc
_refine_ls_weighting_details
         'calc w=1/[\s^2^(Fo^2^)+(0.0573P)^2^+0.1291P] where P=(Fo^2^+2Fc^2^)/3'
_atom_sites_solution_hydrogens     geom
_atom_sites_solution_primary     direct
_atom_sites_solution_secondary     difmap
_refine_ls_shift/su_max     0.000
_refine_ls_shift/su_mean     0.000
_refine_diff_density_max     0.185
_refine_diff_density_min     -0.254
_refine_ls_extinction_method     none
_refine_ls_extinction_coef     0
_refine_ls_abs_structure_details     'Flack (1983), <b>3271 Friedel pairs</b>'
_refine_ls_abs_structure_Flack     -0.07(5)
loop_
    _atom_type_symbol
    _atom_type_description
    _atom_type_scat_dispersion_real
    _atom_type_scat_dispersion_imag
    _atom_type_scat_source
    'C' 'C' 0.0033 0.0016
                         'International Tables Vol C Tables 4.2.6.8 and 6.1.1.4'
    'H' 'H' 0.0000 0.0000
                         'International Tables Vol C Tables 4.2.6.8 and 6.1.1.4'
    'N' 'N' 0.0061 0.0033
                         'International Tables Vol C Tables 4.2.6.8 and 6.1.1.4'
    'O' 'O' 0.0106 0.0060
                         'International Tables Vol C Tables 4.2.6.8 and 6.1.1.4'
    'S' 'S' 0.1246 0.1234
                         'International Tables Vol C Tables 4.2.6.8 and 6.1.1.4'
_computing_data_collection     'COLLECT (Nonius, 2000)'
_computing_cell_refinement     'DENZO-SMN (Otwinowski & Minor, 1997)'
_computing_data_reduction     'DENZO-SMN (Otwinowski & Minor, 1997)'
_computing_structure_solution     'SHELXS97 (Sheldrick, 2008)'
_computing_structure_refinement     'SHELXL97 (Sheldrick, 2008)'
_computing_molecular_graphics     'OLEX2 (Dolomov <i>et al.</i>, 2009)'
_computing_publication_material     'SHELXL97 (Sheldrick, 2008)'
loop_
    _atom_site_type_symbol
    _atom_site_label
    _atom_site_fract_x
    _atom_site_fract_y
    _atom_site_fract_z
    _atom_site_U_iso_or_equiv
    _atom_site_adp_type
    _atom_site_calc_flag
    _atom_site_refinement_flags
    _atom_site_occupancy
    _atom_site_symmetry_multiplicity
    _atom_site_disorder_assembly
    _atom_site_disorder_group
    S S1 0.56498(4) 0.31046(3) 0.215098(18) 0.04475(11) Uani d . 1 1 . .
    O O1 1.39454(9) 0.35968(6) -0.01266(5) 0.0361(2) Uani d . 1 1 . .
    O O2 1.15098(11) 0.39105(6) -0.07511(5) 0.0412(3) Uani d . 1 1 . .
    N N1 0.98038(11) 0.23680(6) 0.21258(5) 0.0254(2) Uani d . 1 1 . .
    H H1N 0.8629(19) 0.2485(9) 0.3066(8) 0.038(4) Uiso d . 1 1 . .
    N N2 0.76795(13) 0.26373(7) 0.30274(5) 0.0300(2) Uani d . 1 1 . .
    C C1 1.12804(13) 0.26381(7) 0.19152(6) 0.0258(2) Uani d . 1 1 . .
    H H1 1.1954 0.2189 0.1909 0.031 Uiso calc R 1 1 . .
    C C2 1.12788(13) 0.29751(7) 0.11981(6) 0.0252(2) Uani d . 1 1 . .
    C C3 1.26341(13) 0.31006(7) 0.08659(6) 0.0258(2) Uani d . 1 1 . .
    H H3 1.3530 0.2963 0.1087 0.031 Uiso calc R 1 1 . .
    C C4 1.26841(14) 0.34205(7) 0.02236(6) 0.0277(3) Uani d . 1 1 . .
    C C5 1.13534(14) 0.36025(8) -0.01141(6) 0.0295(3) Uani d . 1 1 . .
    C C6 1.00254(14) 0.34772(7) 0.02100(6) 0.0296(3) Uani d . 1 1 . .
    H H6 0.9130 0.3605 -0.0015 0.036 Uiso calc R 1 1 . .
    C C7 0.99719(13) 0.31627(7) 0.08690(6) 0.0263(2) Uani d . 1 1 . .
    C C8 0.84760(13) 0.30508(8) 0.12010(6) 0.0281(3) Uani d . 1 1 . .
    H H8A 0.7988 0.2595 0.1012 0.034 Uiso calc R 1 1 . .
    H H8B 0.7836 0.3494 0.1111 0.034 Uiso calc R 1 1 . .
    C C9 0.87122(13) 0.29575(7) 0.19647(6) 0.0254(3) Uani d . 1 1 . .
    H H9 0.9174 0.3443 0.2118 0.030 Uiso calc R 1 1 . .
    C C10 0.73303(14) 0.28667(7) 0.24034(6) 0.0273(3) Uani d . 1 1 . .
    C C11 0.66652(15) 0.25452(8) 0.36016(6) 0.0307(3) Uani d . 1 1 . .
    H H11 0.5659 0.2705 0.3447 0.037 Uiso calc R 1 1 . .
    C C12 0.66026(16) 0.17078(8) 0.37684(7) 0.0365(3) Uani d . 1 1 . .
    C C13 0.57712(19) 0.12406(10) 0.33433(10) 0.0513(4) Uani d . 1 1 . .
    H H13 0.5187 0.1457 0.2991 0.062 Uiso calc R 1 1 . .
    C C14 0.5791(2) 0.04658(12) 0.34297(13) 0.0717(6) Uani d . 1 1 . .
    H H14 0.5222 0.0151 0.3138 0.086 Uiso calc R 1 1 . .
    C C15 0.6627(3) 0.01513(11) 0.39351(13) 0.0783(7) Uani d . 1 1 . .
    H H15 0.6639 -0.0383 0.3991 0.094 Uiso calc R 1 1 . .
    C C16 0.7452(3) 0.05997(12) 0.43635(10) 0.0724(7) Uani d . 1 1 . .
    H H16 0.8025 0.0375 0.4715 0.087 Uiso calc R 1 1 . .
    C C17 0.7449(2) 0.13879(10) 0.42834(8) 0.0519(4) Uani d . 1 1 . .
    H H17 0.8020 0.1699 0.4578 0.062 Uiso calc R 1 1 . .
    C C18 0.71133(15) 0.30534(8) 0.41918(7) 0.0355(3) Uani d . 1 1 . .
    C C19 0.62417(18) 0.30449(10) 0.47767(7) 0.0461(4) Uani d . 1 1 . .
    H H19 0.5398 0.2725 0.4797 0.055 Uiso calc R 1 1 . .
    C C20 0.6594(2) 0.34981(12) 0.53304(9) 0.0596(5) Uani d . 1 1 . .
    H H20 0.5989 0.3490 0.5726 0.071 Uiso calc R 1 1 . .
    C C21 0.7820(2) 0.39607(13) 0.53074(10) 0.0679(6) Uani d . 1 1 . .
    H H21 0.8059 0.4270 0.5688 0.081 Uiso calc R 1 1 . .
    C C22 0.8697(2) 0.39761(14) 0.47359(11) 0.0721(6) Uani d . 1 1 . .
    H H22 0.9541 0.4296 0.4720 0.087 Uiso calc R 1 1 . .
    C C23 0.8343(2) 0.35184(11) 0.41767(9) 0.0533(4) Uani d . 1 1 . .
    H H23 0.8953 0.3527 0.3783 0.064 Uiso calc R 1 1 . .
    C C24 1.18222(13) 0.31673(8) 0.24787(6) 0.0274(3) Uani d . 1 1 . .
    C C25 1.21466(16) 0.28510(9) 0.31128(7) 0.0377(3) Uani d . 1 1 . .
    H H25 1.2090 0.2318 0.3171 0.045 Uiso calc R 1 1 . .
    C C26 1.25474(18) 0.32987(11) 0.36556(7) 0.0494(4) Uani d . 1 1 . .
    H H26 1.2770 0.3073 0.4083 0.059 Uiso calc R 1 1 . .
    C C27 1.2627(2) 0.40751(11) 0.35813(8) 0.0525(4) Uani d . 1 1 . .
    H H27 1.2896 0.4384 0.3957 0.063 Uiso calc R 1 1 . .
    C C28 1.23137(18) 0.43995(10) 0.29567(8) 0.0461(4) Uani d . 1 1 . .
    H H28 1.2370 0.4933 0.2902 0.055 Uiso calc R 1 1 . .
    C C29 1.19146(15) 0.39432(8) 0.24068(7) 0.0347(3) Uani d . 1 1 . .
    H H29 1.1704 0.4169 0.1978 0.042 Uiso calc R 1 1 . .
    C C30 0.94220(15) 0.16198(7) 0.18354(6) 0.0311(3) Uani d . 1 1 . .
    H H30A 0.9619 0.1621 0.1339 0.037 Uiso calc R 1 1 . .
    H H30B 0.8356 0.1519 0.1905 0.037 Uiso calc R 1 1 . .
    C C31 1.03199(15) 0.10040(7) 0.21717(7) 0.0313(3) Uani d . 1 1 . .
    C C32 1.00795(17) 0.08224(8) 0.28514(7) 0.0369(3) Uani d . 1 1 . .
    H H32 0.9328 0.1078 0.3099 0.044 Uiso calc R 1 1 . .
    C C33 1.09188(18) 0.02740(9) 0.31743(9) 0.0449(4) Uani d . 1 1 . .
    H H33 1.0739 0.0154 0.3639 0.054 Uiso calc R 1 1 . .
    C C34 1.20184(17) -0.00989(8) 0.28199(10) 0.0483(4) Uani d . 1 1 . .
    H H34 1.2612 -0.0466 0.3044 0.058 Uiso calc R 1 1 . .
    C C35 1.22548(19) 0.00598(9) 0.21423(10) 0.0535(4) Uani d . 1 1 . .
    H H35 1.2999 -0.0203 0.1896 0.064 Uiso calc R 1 1 . .
    C C36 1.13978(18) 0.06090(9) 0.18180(9) 0.0442(4) Uani d . 1 1 . .
    H H36 1.1556 0.0713 0.1349 0.053 Uiso calc R 1 1 . .
    C C37 1.53137(14) 0.34969(9) 0.02154(7) 0.0368(3) Uani d . 1 1 . .
    H H37A 1.5315 0.3794 0.0637 0.055 Uiso calc R 1 1 . .
    H H37B 1.6122 0.3667 -0.0080 0.055 Uiso calc R 1 1 . .
    H H37C 1.5449 0.2960 0.0325 0.055 Uiso calc R 1 1 . .
    C C38 1.01921(18) 0.40522(12) -0.11254(8) 0.0523(4) Uani d . 1 1 . .
    H H38A 0.9625 0.3582 -0.1168 0.078 Uiso calc R 1 1 . .
    H H38B 1.0446 0.4240 -0.1580 0.078 Uiso calc R 1 1 . .
    H H38C 0.9597 0.4432 -0.0886 0.078 Uiso calc R 1 1 . .
loop_
    _atom_site_aniso_label
    _atom_site_aniso_U_11
    _atom_site_aniso_U_22
    _atom_site_aniso_U_33
    _atom_site_aniso_U_12
    _atom_site_aniso_U_13
    _atom_site_aniso_U_23
    S1 0.02261(15) 0.0813(3) 0.03029(17) 0.00153(17) -0.00103(14) 0.01267(18)
    O1 0.0218(4) 0.0640(6) 0.0226(4) -0.0016(4) 0.0025(3) 0.0056(5)
    O2 0.0294(5) 0.0712(7) 0.0230(5) -0.0013(5) -0.0009(4) 0.0162(5)
    N1 0.0222(5) 0.0317(5) 0.0222(5) 0.0003(4) 0.0004(4) 0.0019(4)
    N2 0.0229(5) 0.0445(6) 0.0227(5) 0.0020(5) 0.0021(4) 0.0030(4)
    C1 0.0216(6) 0.0343(6) 0.0215(6) 0.0009(5) -0.0017(5) 0.0020(5)
    C2 0.0250(6) 0.0323(6) 0.0183(5) 0.0005(5) 0.0010(5) -0.0018(5)
    C3 0.0208(5) 0.0355(6) 0.0212(5) 0.0016(5) -0.0012(5) -0.0014(5)
    C4 0.0243(6) 0.0380(6) 0.0208(6) -0.0013(5) 0.0024(5) -0.0020(5)
    C5 0.0281(6) 0.0423(7) 0.0180(5) -0.0022(5) -0.0009(5) 0.0035(5)
    C6 0.0243(6) 0.0422(7) 0.0224(6) 0.0009(5) -0.0038(5) 0.0040(5)
    C7 0.0231(6) 0.0353(6) 0.0204(5) -0.0001(5) 0.0004(5) 0.0007(5)
    C8 0.0219(6) 0.0407(7) 0.0216(6) 0.0018(5) -0.0007(5) 0.0039(5)
    C9 0.0200(5) 0.0355(6) 0.0207(6) -0.0001(5) -0.0004(4) 0.0021(5)
    C10 0.0238(6) 0.0351(6) 0.0230(6) -0.0022(5) 0.0002(5) 0.0013(5)
    C11 0.0255(6) 0.0458(8) 0.0206(6) 0.0015(6) 0.0038(5) 0.0012(5)
    C12 0.0341(7) 0.0478(8) 0.0275(6) 0.0034(6) 0.0126(6) 0.0038(6)
    C13 0.0409(9) 0.0509(9) 0.0622(11) -0.0062(7) 0.0103(8) -0.0039(8)
    C14 0.0596(12) 0.0533(11) 0.1023(18) -0.0122(9) 0.0277(13) -0.0074(12)
    C15 0.1006(17) 0.0443(10) 0.0899(16) 0.0067(11) 0.0567(15) 0.0114(11)
    C16 0.1033(17) 0.0658(12) 0.0480(10) 0.0370(13) 0.0324(12) 0.0247(10)
    C17 0.0691(11) 0.0576(9) 0.0289(7) 0.0223(9) 0.0124(7) 0.0087(7)
    C18 0.0349(7) 0.0471(8) 0.0244(6) 0.0062(6) -0.0002(5) -0.0011(6)
    C19 0.0486(9) 0.0604(9) 0.0294(7) 0.0029(8) 0.0071(7) -0.0055(7)
    C20 0.0639(11) 0.0822(13) 0.0326(8) 0.0110(10) 0.0034(8) -0.0154(8)
    C21 0.0647(12) 0.0924(14) 0.0466(10) 0.0085(11) -0.0098(9) -0.0324(10)
    C22 0.0525(11) 0.0978(15) 0.0660(13) -0.0125(10) -0.0053(10) -0.0334(12)
    C23 0.0420(9) 0.0742(11) 0.0438(9) -0.0045(8) 0.0056(7) -0.0170(8)
    C24 0.0192(5) 0.0433(7) 0.0198(6) 0.0003(5) 0.0000(4) -0.0005(5)
    C25 0.0329(7) 0.0549(8) 0.0254(6) -0.0070(6) -0.0057(6) 0.0076(6)
    C26 0.0445(9) 0.0813(12) 0.0225(6) -0.0125(8) -0.0070(6) 0.0035(7)
    C27 0.0495(9) 0.0759(12) 0.0322(8) -0.0116(9) -0.0053(7) -0.0157(8)
    C28 0.0455(8) 0.0502(8) 0.0427(9) -0.0019(7) -0.0066(7) -0.0112(7)
    C29 0.0319(7) 0.0438(7) 0.0284(7) 0.0000(6) -0.0050(5) -0.0002(6)
    C30 0.0314(6) 0.0367(7) 0.0252(6) -0.0026(5) -0.0017(5) -0.0004(5)
    C31 0.0324(7) 0.0307(6) 0.0307(6) -0.0050(5) -0.0009(5) -0.0019(5)
    C32 0.0453(8) 0.0353(7) 0.0300(7) 0.0008(6) -0.0027(6) -0.0012(6)
    C33 0.0562(10) 0.0364(7) 0.0421(8) -0.0038(7) -0.0116(8) 0.0052(6)
    C34 0.0419(8) 0.0338(7) 0.0693(11) -0.0036(6) -0.0122(8) 0.0103(7)
    C35 0.0433(9) 0.0411(8) 0.0762(12) 0.0069(7) 0.0152(9) 0.0040(8)
    C36 0.0484(9) 0.0402(7) 0.0439(8) 0.0014(7) 0.0117(7) 0.0035(7)
    C37 0.0231(6) 0.0587(9) 0.0285(6) 0.0000(6) 0.0012(5) 0.0009(6)
    C38 0.0369(8) 0.0890(12) 0.0310(7) -0.0062(8) -0.0069(6) 0.0259(8)
_geom_special_details
;
All e.s.d.'s (except the e.s.d. in the dihedral angle between two l.s. planes)
are estimated using the full covariance matrix. The cell e.s.d.'s are taken
into account individually in the estimation of e.s.d.'s in distances, angles
and torsion angles; correlations between e.s.d.'s in cell parameters are only
used when they are defined by crystal symmetry. An approximate (isotropic)
treatment of cell e.s.d.'s is used for estimating e.s.d.'s involving l.s.
planes.
;
loop_
    _geom_bond_atom_site_label_1
    _geom_bond_atom_site_label_2
    _geom_bond_site_symmetry_2
    _geom_bond_distance
    _geom_bond_publ_flag
    S1 C10 . 1.6532(13) ?
    O1 C4 . 1.3679(15) ?
    O1 C37 . 1.4190(15) ?
    O2 C5 . 1.3704(15) ?
    O2 C38 . 1.4223(17) ?
    N1 C9 . 1.4696(16) ?
    N1 C1 . 1.4773(15) ?
    N1 C30 . 1.4804(16) ?
    N2 C10 . 1.3276(16) ?
    N2 C11 . 1.4621(16) ?
    N2 H1N . 0.903(17) ?
    C1 C2 . 1.5277(16) ?
    C1 C24 . 1.5286(17) ?
    C1 H1 . 1.0000 ?
    C2 C7 . 1.3872(16) ?
    C2 C3 . 1.4061(17) ?
    C3 C4 . 1.3817(17) ?
    C3 H3 . 0.9500 ?
    C4 C5 . 1.4111(18) ?
    C5 C6 . 1.3771(18) ?
    C6 C7 . 1.4080(17) ?
    C6 H6 . 0.9500 ?
    C7 C8 . 1.5148(17) ?
    C8 C9 . 1.5223(16) ?
    C8 H8A . 0.9900 ?
    C8 H8B . 0.9900 ?
    C9 C10 . 1.5262(17) ?
    C9 H9 . 1.0000 ?
    C11 C12 . 1.516(2) ?
    C11 C18 . 1.5202(19) ?
    C11 H11 . 1.0000 ?
    C12 C17 . 1.388(2) ?
    C12 C13 . 1.394(2) ?
    C13 C14 . 1.379(3) ?
    C13 H13 . 0.9500 ?
    C14 C15 . 1.365(4) ?
    C14 H14 . 0.9500 ?
    C15 C16 . 1.375(4) ?
    C15 H15 . 0.9500 ?
    C16 C17 . 1.401(3) ?
    C16 H16 . 0.9500 ?
    C17 H17 . 0.9500 ?
    C18 C23 . 1.383(2) ?
    C18 C19 . 1.392(2) ?
    C19 C20 . 1.387(2) ?
    C19 H19 . 0.9500 ?
    C20 C21 . 1.379(3) ?
    C20 H20 . 0.9500 ?
    C21 C22 . 1.374(3) ?
    C21 H21 . 0.9500 ?
    C22 C23 . 1.400(3) ?
    C22 H22 . 0.9500 ?
    C23 H23 . 0.9500 ?
    C24 C29 . 1.381(2) ?
    C24 C25 . 1.3950(18) ?
    C25 C26 . 1.375(2) ?
    C25 H25 . 0.9500 ?
    C26 C27 . 1.381(3) ?
    C26 H26 . 0.9500 ?
    C27 C28 . 1.382(2) ?
    C27 H27 . 0.9500 ?
    C28 C29 . 1.394(2) ?
    C28 H28 . 0.9500 ?
    C29 H29 . 0.9500 ?
    C30 C31 . 1.5096(19) ?
    C30 H30A . 0.9900 ?
    C30 H30B . 0.9900 ?
    C31 C36 . 1.385(2) ?
    C31 C32 . 1.389(2) ?
    C32 C33 . 1.384(2) ?
    C32 H32 . 0.9500 ?
    C33 C34 . 1.381(2) ?
    C33 H33 . 0.9500 ?
    C34 C35 . 1.375(3) ?
    C34 H34 . 0.9500 ?
    C35 C36 . 1.396(2) ?
    C35 H35 . 0.9500 ?
    C36 H36 . 0.9500 ?
    C37 H37A . 0.9800 ?
    C37 H37B . 0.9800 ?
    C37 H37C . 0.9800 ?
    C38 H38A . 0.9800 ?
    C38 H38B . 0.9800 ?
    C38 H38C . 0.9800 ?
loop_
    _geom_angle_atom_site_label_1
    _geom_angle_atom_site_label_2
    _geom_angle_atom_site_label_3
    _geom_angle_site_symmetry_1
    _geom_angle_site_symmetry_3
    _geom_angle
    _geom_angle_publ_flag
    C4 O1 C37 . . 117.50(10) ?
    C5 O2 C38 . . 117.01(11) ?
    C9 N1 C1 . . 108.58(9) ?
    C9 N1 C30 . . 113.17(10) ?
    C1 N1 C30 . . 113.06(10) ?
    C10 N2 C11 . . 126.52(11) ?
    C10 N2 H1N . . 113.2(10) ?
    C11 N2 H1N . . 120.0(10) ?
    N1 C1 C2 . . 112.49(9) ?
    N1 C1 C24 . . 106.58(10) ?
    C2 C1 C24 . . 115.33(10) ?
    N1 C1 H1 . . 107.4 ?
    C2 C1 H1 . . 107.4 ?
    C24 C1 H1 . . 107.4 ?
    C7 C2 C3 . . 119.32(10) ?
    C7 C2 C1 . . 121.50(10) ?
    C3 C2 C1 . . 119.17(11) ?
    C4 C3 C2 . . 121.04(11) ?
    C4 C3 H3 . . 119.5 ?
    C2 C3 H3 . . 119.5 ?
    O1 C4 C3 . . 125.35(11) ?
    O1 C4 C5 . . 115.08(10) ?
    C3 C4 C5 . . 119.57(11) ?
    O2 C5 C6 . . 125.09(12) ?
    O2 C5 C4 . . 115.50(11) ?
    C6 C5 C4 . . 119.40(11) ?
    C5 C6 C7 . . 121.15(11) ?
    C5 C6 H6 . . 119.4 ?
    C7 C6 H6 . . 119.4 ?
    C2 C7 C6 . . 119.50(11) ?
    C2 C7 C8 . . 122.00(10) ?
    C6 C7 C8 . . 118.49(11) ?
    C7 C8 C9 . . 108.18(10) ?
    C7 C8 H8A . . 110.1 ?
    C9 C8 H8A . . 110.1 ?
    C7 C8 H8B . . 110.1 ?
    C9 C8 H8B . . 110.1 ?
    H8A C8 H8B . . 108.4 ?
    N1 C9 C8 . . 112.50(10) ?
    N1 C9 C10 . . 110.78(10) ?
    C8 C9 C10 . . 116.83(10) ?
    N1 C9 H9 . . 105.2 ?
    C8 C9 H9 . . 105.2 ?
    C10 C9 H9 . . 105.2 ?
    N2 C10 C9 . . 110.92(10) ?
    N2 C10 S1 . . 124.93(10) ?
    C9 C10 S1 . . 123.89(9) ?
    N2 C11 C12 . . 107.35(11) ?
    N2 C11 C18 . . 110.72(11) ?
    C12 C11 C18 . . 114.96(11) ?
    N2 C11 H11 . . 107.9 ?
    C12 C11 H11 . . 107.9 ?
    C18 C11 H11 . . 107.9 ?
    C17 C12 C13 . . 119.47(15) ?
    C17 C12 C11 . . 122.26(14) ?
    C13 C12 C11 . . 117.97(14) ?
    C14 C13 C12 . . 120.5(2) ?
    C14 C13 H13 . . 119.8 ?
    C12 C13 H13 . . 119.8 ?
    C15 C14 C13 . . 120.0(2) ?
    C15 C14 H14 . . 120.0 ?
    C13 C14 H14 . . 120.0 ?
    C14 C15 C16 . . 120.67(18) ?
    C14 C15 H15 . . 119.7 ?
    C16 C15 H15 . . 119.7 ?
    C15 C16 C17 . . 120.2(2) ?
    C15 C16 H16 . . 119.9 ?
    C17 C16 H16 . . 119.9 ?
    C12 C17 C16 . . 119.16(19) ?
    C12 C17 H17 . . 120.4 ?
    C16 C17 H17 . . 120.4 ?
    C23 C18 C19 . . 118.66(14) ?
    C23 C18 C11 . . 123.29(13) ?
    C19 C18 C11 . . 118.05(13) ?
    C20 C19 C18 . . 120.62(16) ?
    C20 C19 H19 . . 119.7 ?
    C18 C19 H19 . . 119.7 ?
    C21 C20 C19 . . 120.09(17) ?
    C21 C20 H20 . . 120.0 ?
    C19 C20 H20 . . 120.0 ?
    C22 C21 C20 . . 120.22(16) ?
    C22 C21 H21 . . 119.9 ?
    C20 C21 H21 . . 119.9 ?
    C21 C22 C23 . . 119.72(19) ?
    C21 C22 H22 . . 120.1 ?
    C23 C22 H22 . . 120.1 ?
    C18 C23 C22 . . 120.69(16) ?
    C18 C23 H23 . . 119.7 ?
    C22 C23 H23 . . 119.7 ?
    C29 C24 C25 . . 118.44(12) ?
    C29 C24 C1 . . 123.56(11) ?
    C25 C24 C1 . . 117.86(12) ?
    C26 C25 C24 . . 121.03(15) ?
    C26 C25 H25 . . 119.5 ?
    C24 C25 H25 . . 119.5 ?
    C25 C26 C27 . . 120.22(15) ?
    C25 C26 H26 . . 119.9 ?
    C27 C26 H26 . . 119.9 ?
    C26 C27 C28 . . 119.65(14) ?
    C26 C27 H27 . . 120.2 ?
    C28 C27 H27 . . 120.2 ?
    C27 C28 C29 . . 119.95(16) ?
    C27 C28 H28 . . 120.0 ?
    C29 C28 H28 . . 120.0 ?
    C24 C29 C28 . . 120.71(13) ?
    C24 C29 H29 . . 119.6 ?
    C28 C29 H29 . . 119.6 ?
    N1 C30 C31 . . 110.48(10) ?
    N1 C30 H30A . . 109.6 ?
    C31 C30 H30A . . 109.6 ?
    N1 C30 H30B . . 109.6 ?
    C31 C30 H30B . . 109.6 ?
    H30A C30 H30B . . 108.1 ?
    C36 C31 C32 . . 118.35(13) ?
    C36 C31 C30 . . 121.53(13) ?
    C32 C31 C30 . . 120.13(12) ?
    C33 C32 C31 . . 121.00(14) ?
    C33 C32 H32 . . 119.5 ?
    C31 C32 H32 . . 119.5 ?
    C34 C33 C32 . . 119.92(16) ?
    C34 C33 H33 . . 120.0 ?
    C32 C33 H33 . . 120.0 ?
    C35 C34 C33 . . 120.09(15) ?
    C35 C34 H34 . . 120.0 ?
    C33 C34 H34 . . 120.0 ?
    C34 C35 C36 . . 119.74(16) ?
    C34 C35 H35 . . 120.1 ?
    C36 C35 H35 . . 120.1 ?
    C31 C36 C35 . . 120.86(15) ?
    C31 C36 H36 . . 119.6 ?
    C35 C36 H36 . . 119.6 ?
    O1 C37 H37A . . 109.5 ?
    O1 C37 H37B . . 109.5 ?
    H37A C37 H37B . . 109.5 ?
    O1 C37 H37C . . 109.5 ?
    H37A C37 H37C . . 109.5 ?
    H37B C37 H37C . . 109.5 ?
    O2 C38 H38A . . 109.5 ?
    O2 C38 H38B . . 109.5 ?
    H38A C38 H38B . . 109.5 ?
    O2 C38 H38C . . 109.5 ?
    H38A C38 H38C . . 109.5 ?
    H38B C38 H38C . . 109.5 ?
loop_
    _geom_torsion_atom_site_label_1
    _geom_torsion_atom_site_label_2
    _geom_torsion_atom_site_label_3
    _geom_torsion_atom_site_label_4
    _geom_torsion_site_symmetry_1
    _geom_torsion_site_symmetry_2
    _geom_torsion_site_symmetry_3
    _geom_torsion_site_symmetry_4
    _geom_torsion
    _geom_torsion_publ_flag
    C9 N1 C1 C2 . . . . -47.06(13) ?
    C30 N1 C1 C2 . . . . 79.40(12) ?
    C9 N1 C1 C24 . . . . 80.27(11) ?
    C30 N1 C1 C24 . . . . -153.27(10) ?
    N1 C1 C2 C7 . . . . 14.37(17) ?
    C24 C1 C2 C7 . . . . -108.15(14) ?
    N1 C1 C2 C3 . . . . -165.91(11) ?
    C24 C1 C2 C3 . . . . 71.57(14) ?
    C7 C2 C3 C4 . . . . 1.25(18) ?
    C1 C2 C3 C4 . . . . -178.48(11) ?
    C37 O1 C4 C3 . . . . -5.03(19) ?
    C37 O1 C4 C5 . . . . 173.83(13) ?
    C2 C3 C4 O1 . . . . 176.79(12) ?
    C2 C3 C4 C5 . . . . -2.03(19) ?
    C38 O2 C5 C6 . . . . -5.5(2) ?
    C38 O2 C5 C4 . . . . 175.76(14) ?
    O1 C4 C5 O2 . . . . 1.68(17) ?
    C3 C4 C5 O2 . . . . -179.38(11) ?
    O1 C4 C5 C6 . . . . -177.17(12) ?
    C3 C4 C5 C6 . . . . 1.76(19) ?
    O2 C5 C6 C7 . . . . -179.48(13) ?
    C4 C5 C6 C7 . . . . -0.7(2) ?
    C3 C2 C7 C6 . . . . -0.20(18) ?
    C1 C2 C7 C6 . . . . 179.52(11) ?
    C3 C2 C7 C8 . . . . -179.26(12) ?
    C1 C2 C7 C8 . . . . 0.47(19) ?
    C5 C6 C7 C2 . . . . 0.0(2) ?
    C5 C6 C7 C8 . . . . 179.06(12) ?
    C2 C7 C8 C9 . . . . 17.38(17) ?
    C6 C7 C8 C9 . . . . -161.69(11) ?
    C1 N1 C9 C8 . . . . 69.61(13) ?
    C30 N1 C9 C8 . . . . -56.79(13) ?
    C1 N1 C9 C10 . . . . -157.57(10) ?
    C30 N1 C9 C10 . . . . 76.03(12) ?
    C7 C8 C9 N1 . . . . -52.47(14) ?
    C7 C8 C9 C10 . . . . 177.76(10) ?
    C11 N2 C10 C9 . . . . 174.98(12) ?
    C11 N2 C10 S1 . . . . 0.6(2) ?
    N1 C9 C10 N2 . . . . 36.60(14) ?
    C8 C9 C10 N2 . . . . 167.18(11) ?
    N1 C9 C10 S1 . . . . -148.92(10) ?
    C8 C9 C10 S1 . . . . -18.34(16) ?
    C10 N2 C11 C12 . . . . 113.87(15) ?
    C10 N2 C11 C18 . . . . -119.91(14) ?
    N2 C11 C12 C17 . . . . 97.16(15) ?
    C18 C11 C12 C17 . . . . -26.50(19) ?
    N2 C11 C12 C13 . . . . -76.53(16) ?
    C18 C11 C12 C13 . . . . 159.81(13) ?
    C17 C12 C13 C14 . . . . -0.3(2) ?
    C11 C12 C13 C14 . . . . 173.60(15) ?
    C12 C13 C14 C15 . . . . 0.1(3) ?
    C13 C14 C15 C16 . . . . 0.2(3) ?
    C14 C15 C16 C17 . . . . -0.4(3) ?
    C13 C12 C17 C16 . . . . 0.1(2) ?
    C11 C12 C17 C16 . . . . -173.46(15) ?
    C15 C16 C17 C12 . . . . 0.2(3) ?
    N2 C11 C18 C23 . . . . -1.5(2) ?
    C12 C11 C18 C23 . . . . 120.33(16) ?
    N2 C11 C18 C19 . . . . 178.80(13) ?
    C12 C11 C18 C19 . . . . -59.35(18) ?
    C23 C18 C19 C20 . . . . 0.5(2) ?
    C11 C18 C19 C20 . . . . -179.80(15) ?
    C18 C19 C20 C21 . . . . -0.3(3) ?
    C19 C20 C21 C22 . . . . 0.1(3) ?
    C20 C21 C22 C23 . . . . -0.1(3) ?
    C19 C18 C23 C22 . . . . -0.5(3) ?
    C11 C18 C23 C22 . . . . 179.80(17) ?
    C21 C22 C23 C18 . . . . 0.3(3) ?
    N1 C1 C24 C29 . . . . -107.96(13) ?
    C2 C1 C24 C29 . . . . 17.67(17) ?
    N1 C1 C24 C25 . . . . 67.68(14) ?
    C2 C1 C24 C25 . . . . -166.70(11) ?
    C29 C24 C25 C26 . . . . 0.1(2) ?
    C1 C24 C25 C26 . . . . -175.77(13) ?
    C24 C25 C26 C27 . . . . 0.4(2) ?
    C25 C26 C27 C28 . . . . -0.5(3) ?
    C26 C27 C28 C29 . . . . 0.2(3) ?
    C25 C24 C29 C28 . . . . -0.4(2) ?
    C1 C24 C29 C28 . . . . 175.21(13) ?
    C27 C28 C29 C24 . . . . 0.3(2) ?
    C9 N1 C30 C31 . . . . -164.19(10) ?
    C1 N1 C30 C31 . . . . 71.84(13) ?
    N1 C30 C31 C36 . . . . -111.71(14) ?
    N1 C30 C31 C32 . . . . 68.10(15) ?
    C36 C31 C32 C33 . . . . 1.6(2) ?
    C30 C31 C32 C33 . . . . -178.21(13) ?
    C31 C32 C33 C34 . . . . 0.3(2) ?
    C32 C33 C34 C35 . . . . -1.7(2) ?
    C33 C34 C35 C36 . . . . 1.2(3) ?
    C32 C31 C36 C35 . . . . -2.1(2) ?
    C30 C31 C36 C35 . . . . 177.71(14) ?
    C34 C35 C36 C31 . . . . 0.7(3) ?
loop_
    _geom_hbond_atom_site_label_D
    _geom_hbond_atom_site_label_H
    _geom_hbond_atom_site_label_A
    _geom_hbond_distance_DH
    _geom_hbond_distance_HA
    _geom_hbond_distance_DA
    _geom_hbond_angle_DHA
    N2 H1N N1 0.903(17) 2.139(16) 2.6548(15) 115.4(12)
data_global
_journal_date_recd_electronic     2011-11-04
_journal_date_accepted     2011-11-18
_journal_name_full     'Acta Crystallographica, Section E'
_journal_year     2011
_journal_volume     67
_journal_issue     12
_journal_page_first     o3441
_journal_page_last     o3441
_journal_paper_category     QO
_journal_coeditor_code     HG5134
_publ_contact_author_name     'Glenn E. M. Maguire'
_publ_contact_author_address
;
School of Chemistry, University of KwaZulu-Natal, Durban 4000, South Africa
;
_publ_contact_author_email     maguireg@ukzn.ac.za
_publ_contact_author_fax     '+27312693090'
_publ_contact_author_phone     '+27312601113'
_publ_section_title
;\
(1<i>R</i>,3<i>S</i>)-<i>N</i>-Benzhydryl-2-benzyl-6,7-dimethoxy-1-phenyl-1,2,\
3,4-tetrahydroisoquinoline-3-carbothioamide
;
loop_
    _publ_author_name
    _publ_author_footnote
    _publ_author_address
    'Naicker, Tricia' .
;
School of Pharmacy and Pharmacology, University of KwaZulu-Natal, Durban 4000,
South Africa
;
    'Govender, Thavendran' .
;
School of Pharmacy and Pharmacology, University of KwaZulu-Natal, Durban 4000,
South Africa
;
    'Kruger, Hendrick. G.' .
;
School of Chemistry, University of KwaZulu-Natal, Durban 4000, South Africa
;
    'Maguire, Glenn E. M.' .
;
School of Chemistry, University of KwaZulu-Natal, Durban 4000, South Africa
;
