# Supplementary material for: (1R,3S)-N-Benzhydryl-2-benzyl-6,7-dimeth­oxy-1-phenyl-1,2,3,4-tetra­hydro­isoquinoline-3-carbothio­amide
Source: Acta Crystallogr Sect E Struct Rep Online. 2011 Nov 25;67(Pt 12):o3441. doi: 10.1107/S1600536811049324 (PMC3239074; doi:10.1107/S1600536811049324)
Supplement: Supplementary file 2 [file e-67-o3441-Isup2.hkl]

# 
# h,k,l, Fc-squared, Fo-squared, sigma(Fo-squared) and status flag 
# 
data_I
_shelx_title ' tricia20 in P2(1)2(1)2(1)' 
_shelx_refln_list_code          4 
_shelx_F_calc_maximum      167.18 
_exptl_crystal_F_000      1240.00 
_reflns_d_resolution_high  0.7592 
 
loop_ 
 _symmetry_equiv_pos_as_xyz 
 'x, y, z' 
 '-x+1/2, -y, z+1/2' 
 'x+1/2, -y+1/2, -z' 
 '-x, y+1/2, -z+1/2' 
 
_cell_length_a     9.0463 
_cell_length_b    17.6687 
_cell_length_c    19.6178 
_cell_angle_alpha  90.000 
_cell_angle_beta   90.000 
_cell_angle_gamma  90.000 
 
_shelx_F_squared_multiplier     1.000 
 
loop_ 
 _refln_index_h 
 _refln_index_k 
 _refln_index_l 
 _refln_F_squared_calc 
 _refln_F_squared_meas 
 _refln_F_squared_sigma 
 _refln_observed_status 
   4   0   0     1833.23     1841.97     27.58 o 
   6   0   0       27.26       23.24      1.86 o 
   8   0   0      793.79      802.78     16.42 o 
  10   0   0      395.70      443.68     16.73 o 
   1   1   0     3614.71     3447.84     48.02 o 
   3   1   0     2057.32     2064.43     22.31 o 
   4   1   0       10.00        6.51      0.93 o 
   5   1   0       18.99       21.69      1.24 o 
   6   1   0      232.55      264.91      3.72 o 
   7   1   0      268.53      270.18      5.58 o 
   8   1   0      234.89      228.66      4.96 o 
   9   1   0       12.83       15.18      2.48 o 
  10   1   0      254.06      250.35      8.06 o 
  11   1   0       15.96        9.91      4.34 o 
   1   2   0      189.92      182.80      1.86 o 
   2   2   0        1.61        2.17      0.62 o 
   3   2   0     6996.68     7083.44     64.45 o 
   4   2   0       17.17       20.76      0.93 o 
   5   2   0      792.26      915.87     10.22 o 
   6   2   0        3.62        6.82      0.93 o 
   7   2   0     2118.87     2101.30     21.38 o 
   8   2   0       84.11       70.64      3.10 o 
   9   2   0        2.85        0.00      2.79 o 
  10   2   0      235.16      236.09      8.06 o 
  11   2   0      126.45      105.65      8.68 o 
   1   3   0     4323.75     4368.05     34.39 o 
   2   3   0      136.71      130.13      1.55 o 
   3   3   0     3253.59     3240.87     30.05 o 
   4   3   0      220.13      291.86      3.41 o 
   5   3   0       14.26        8.68      0.93 o 
   6   3   0       71.61       88.61      2.17 o 
   7   3   0      541.04      494.19      6.20 o 
   8   3   0      519.40      547.48      9.60 o 
   9   3   0       10.14        9.60      2.79 o 
  10   3   0      112.02      106.27      6.82 o 
  11   3   0       78.36       85.51      7.75 o 
   0   4   0     8348.94     8126.65     84.28 o 
   1   4   0      881.55      695.89      5.27 o 
   2   4   0     3569.33     3371.62     26.96 o 
   3   4   0      471.98      470.02      4.96 o 
   4   4   0       51.25       58.56      1.24 o 
   5   4   0      101.16       96.36      1.86 o 
   6   4   0      151.38      140.05      2.79 o 
   7   4   0     4338.37     4625.83     49.57 o 
   8   4   0        7.54       10.84      1.24 o 
   9   4   0       91.26       95.12      4.65 o 
  10   4   0        7.59        7.75      3.72 o 
  11   4   0      128.19      134.16      8.68 o 
   1   5   0     5506.35     5371.92     38.11 o 
   2   5   0     1866.83     1876.98     15.80 o 
   3   5   0      505.36      439.97      4.34 o 
   4   5   0        7.46       13.32      0.93 o 
   5   5   0      551.44      526.41      6.20 o 
   6   5   0      180.45      184.97      3.10 o 
   7   5   0       29.92       37.49      2.17 o 
   8   5   0      380.82      401.55      6.51 o 
   9   5   0      120.09      130.13      4.96 o 
  10   5   0        7.89       13.32      5.27 o 
  11   5   0      137.04      139.12      9.30 o 
   0   6   0     5697.32     5496.16     55.15 o 
   1   6   0      888.22      797.82      6.20 o 
   2   6   0       32.35       41.21      0.93 o 
   3   6   0        0.02        3.41      0.93 o 
   4   6   0      241.36      242.60      3.41 o 
   5   6   0        0.43        0.93      1.55 o 
   6   6   0      317.26      272.34      4.03 o 
   7   6   0      310.79      314.17      4.65 o 
   8   6   0      273.27      259.33      4.65 o 
   9   6   0      137.70      152.44      5.58 o 
  10   6   0        8.65       11.15      4.96 o 
  11   6   0        0.01       -3.10      5.89 o 
   1   7   0      617.43      619.67      5.27 o 
   2   7   0      519.32      495.74      4.34 o 
   3   7   0     1502.65     1483.49     13.01 o 
   4   7   0      413.64      311.38      4.03 o 
   5   7   0       10.02        6.82      1.55 o 
   6   7   0       91.58       79.01      2.48 o 
   7   7   0      149.12      140.05      3.72 o 
   8   7   0      288.77      265.22      5.27 o 
   9   7   0       14.57        1.24      4.65 o 
  10   7   0       44.71       44.93      6.20 o 
  11   7   0      117.31      149.34      9.91 o 
   0   8   0      478.45      543.76      6.51 o 
   1   8   0       61.38       43.69      1.24 o 
   2   8   0       13.43        4.65      0.93 o 
   3   8   0     1793.88     1940.49     16.73 o 
   4   8   0      125.68      109.68      2.17 o 
   5   8   0      599.32      648.48      7.44 o 
   6   8   0      226.62      233.62      4.34 o 
   7   8   0       39.32       41.21      2.48 o 
   8   8   0       33.03       29.43      2.79 o 
   9   8   0       26.55       31.91      5.58 o 
  10   8   0      103.10      102.87      7.75 o 
  11   8   0      119.40      133.54      8.99 o 
   1   9   0     1796.25     2036.23     16.11 o 
   2   9   0      112.68      105.65      1.86 o 
   3   9   0     2631.58     2752.26     23.86 o 
   4   9   0      275.61      278.54      4.03 o 
   5   9   0     1314.13     1389.30     15.18 o 
   6   9   0      833.13      816.10     10.53 o 
   7   9   0      233.74      239.19      4.96 o 
   8   9   0       77.23       61.35      3.41 o 
   9   9   0        1.85       -1.24      4.34 o 
  10   9   0       10.64       15.18      5.58 o 
   0  10   0      531.27      599.22      7.44 o 
   1  10   0      264.64      271.11      3.10 o 
   2  10   0      244.29      280.71      3.10 o 
   3  10   0      428.89      494.81      5.27 o 
   4  10   0        0.10        4.34      1.55 o 
   5  10   0       63.98       70.95      2.48 o 
   6  10   0        3.60        8.37      2.48 o 
   7  10   0      318.76      310.76      5.89 o 
   8  10   0       87.46       86.75      4.03 o 
   9  10   0        0.05        2.79      5.27 o 
  10  10   0        0.32        8.68      6.20 o 
   1  11   0       71.76       64.45      1.55 o 
   2  11   0      555.01      533.23      5.27 o 
   3  11   0     1318.51     1487.83     13.32 o 
   4  11   0      259.40      239.19      4.03 o 
   5  11   0      223.79      206.97      4.03 o 
   6  11   0      592.55      559.87      8.68 o 
   7  11   0       39.50       39.04      3.10 o 
   8  11   0      241.62      226.80      6.51 o 
   9  11   0        1.92        5.27      5.58 o 
  10  11   0        0.31        5.58      7.44 o 
   0  12   0      182.03      185.59      3.72 o 
   1  12   0       60.92       73.74      1.86 o 
   2  12   0       10.81       14.56      1.24 o 
   3  12   0      415.29      398.76      4.96 o 
   4  12   0     1139.26     1239.96     13.01 o 
   5  12   0      217.03      228.35      4.65 o 
   6  12   0      371.12      347.63      7.13 o 
   7  12   0      714.89      749.80     11.77 o 
   8  12   0        0.24        0.93      4.03 o 
   9  12   0       13.70        0.62      6.51 o 
  10  12   0        1.24        5.27      8.37 o 
   1  13   0        7.21        4.03      1.55 o 
   2  13   0       53.65       52.36      1.86 o 
   3  13   0      582.92      626.80      6.82 o 
   4  13   0        9.24        9.91      1.24 o 
   5  13   0      104.78      105.96      3.72 o 
   6  13   0      137.00      114.95      4.03 o 
   7  13   0       35.55       26.34      3.41 o 
   8  13   0      218.88      226.80      7.75 o 
   9  13   0       35.35       32.53      8.68 o 
   0  14   0        0.11        4.65      2.17 o 
   1  14   0      177.42      170.41      3.10 o 
   2  14   0      196.84      224.01      3.41 o 
   3  14   0      175.69      153.37      3.10 o 
   4  14   0        8.06        8.37      1.24 o 
   5  14   0        0.77       -1.86      2.48 o 
   6  14   0       37.89       23.86      3.72 o 
   7  14   0       22.70       15.18      3.41 o 
   8  14   0      195.10      215.34      9.60 o 
   9  14   0        0.31       -3.10      8.68 o 
   1  15   0      149.43      145.93      3.10 o 
   2  15   0      341.85      343.92      4.96 o 
   3  15   0       37.00       29.43      2.17 o 
   4  15   0        0.03       -1.24      1.55 o 
   5  15   0       43.81       41.52      3.41 o 
   6  15   0        0.94        3.10      3.41 o 
   7  15   0      129.71      121.46      5.89 o 
   8  15   0        6.09        8.06      8.99 o 
   9  15   0        0.53        1.86     10.22 o 
   0  16   0      119.73      104.10      4.34 o 
   1  16   0        2.96        4.03      1.86 o 
   2  16   0      109.36      101.63      3.10 o 
   3  16   0       22.30       18.28      2.17 o 
   4  16   0       58.50       59.18      2.17 o 
   5  16   0        0.31        0.93      3.72 o 
   6  16   0        1.68       -4.03      4.65 o 
   7  16   0       97.00       96.36      7.44 o 
   8  16   0       14.70        5.89      9.60 o 
   1  17   0       41.70       35.01      2.48 o 
   2  17   0       51.66       46.48      2.48 o 
   3  17   0       81.29       58.56      2.79 o 
   4  17   0       34.26       29.12      4.03 o 
   5  17   0        0.24        4.03      4.34 o 
   6  17   0        1.48        2.17      5.27 o 
   7  17   0       44.74       46.79      8.99 o 
   8  17   0        3.99       -2.79     10.84 o 
   0  18   0      123.28      126.10      6.82 o 
   1  18   0        1.16        3.10      2.48 o 
   2  18   0      117.35      108.44      4.03 o 
   3  18   0        3.53        4.65      2.48 o 
   4  18   0       91.81       83.04      5.58 o 
   5  18   0       30.76       29.74      5.58 o 
   6  18   0        9.26        5.58      6.20 o 
   7  18   0       44.65       40.28      8.37 o 
   1  19   0        0.10       -2.79      2.79 o 
   2  19   0        0.80        0.62      3.41 o 
   3  19   0        0.60       -0.62      4.65 o 
   4  19   0       66.88       59.49      5.58 o 
   5  19   0       30.79       25.10      6.20 o 
   6  19   0       37.52       42.76      8.06 o 
   0  20   0      440.39      488.30     13.94 o 
   1  20   0       20.23       23.86      3.72 o 
   2  20   0       19.74       19.21      4.34 o 
   3  20   0        0.48        5.27      5.27 o 
   4  20   0        1.44        3.72      5.27 o 
   5  20   0        7.18       13.01      8.06 o 
   6  20   0       12.91       17.97     10.22 o 
   1  21   0        8.50        6.82      4.65 o 
   2  21   0        0.28       -3.10      5.89 o 
   3  21   0        0.44       -0.31      4.65 o 
   4  21   0        3.95        6.20      6.51 o 
   5  21   0        3.97        7.13      8.68 o 
   0  22   0        7.96        6.51      7.75 o 
   1  22   0        0.00        2.48      5.89 o 
   2  22   0        7.03        7.44      6.20 o 
   3  22   0       28.32       28.19      9.30 o 
   1  23   0        2.43       12.08      7.44 o 
   2   0   1     1032.46      977.53     11.46 o 
   3   0   1     2897.76     2863.18     30.98 o 
   4   0   1       24.75       36.25      1.55 o 
   5   0   1     2079.97     2174.42     24.17 o 
   6   0   1       11.01        9.91      1.24 o 
   7   0   1     1170.44     1232.52     15.18 o 
   8   0   1      545.13      598.91     10.22 o 
   9   0   1      923.33      995.19     17.04 o 
  10   0   1       42.75       30.98      5.27 o 
  11   0   1        0.27        2.17      5.27 o 
 -11   1   1      399.74      445.54     14.56 o 
 -10   1   1       90.79       86.13      5.58 o 
  -9   1   1        2.30        4.96      3.10 o 
  -8   1   1      416.69      402.79      7.75 o 
  -7   1   1      738.60      784.50      8.68 o 
  -6   1   1      204.57      181.56      3.41 o 
  -5   1   1     1361.59     1362.34     15.49 o 
  -4   1   1       35.58       37.49      1.24 o 
  -3   1   1     6669.99     6528.53     78.08 o 
  -2   1   1    21494.37    21184.64    469.09 o 
  -1   1   1     2250.04     2065.98     29.43 o 
   1   1   1     2249.78     2150.25     23.86 o 
   3   1   1     6703.33     6605.37     65.99 o 
   4   1   1       33.09       36.25      0.93 o 
   5   1   1     1374.50     1358.94     16.42 o 
   6   1   1      210.65      182.18      3.72 o 
   7   1   1      745.15      768.70     10.53 o 
   8   1   1      413.82      395.35      5.89 o 
   9   1   1        1.72        5.58      3.10 o 
  10   1   1       89.82       98.53      5.89 o 
  11   1   1      396.69      414.25     12.70 o 
 -11   2   1       36.11       35.32      7.13 o 
 -10   2   1       26.80       21.38      4.96 o 
  -9   2   1      206.12      202.32      6.51 o 
  -8   2   1       62.01       64.14      1.86 o 
  -7   2   1     1372.98     1453.74     16.42 o 
  -6   2   1      410.32      405.26      4.96 o 
  -5   2   1     2437.60     2504.39     27.58 o 
  -4   2   1     1123.28     1141.12     13.32 o 
  -3   2   1     1317.33     1220.44     13.01 o 
  -2   2   1    14368.38    14121.65    178.46 o 
  -1   2   1     5305.10     5152.55     48.33 o 
   0   2   1     1702.69     1565.29     16.73 o 
   1   2   1     5221.88     5101.43     46.17 o 
   2   2   1    14371.52    14216.77    196.44 o 
   3   2   1     1301.51     1229.42     13.01 o 
   4   2   1     1128.41     1134.61     11.46 o 
   5   2   1     2412.76     2469.69     26.03 o 
   6   2   1      405.13      394.73      5.89 o 
   7   2   1     1366.00     1418.11     20.14 o 
   8   2   1       58.99       61.97      2.48 o 
   9   2   1      209.21      206.35      6.20 o 
  10   2   1       25.09       23.86      4.65 o 
  11   2   1       37.00       28.81      6.20 o 
 -11   3   1       23.85       27.58      8.37 o 
 -10   3   1      131.78      126.41      6.51 o 
  -9   3   1      120.64      112.16      4.65 o 
  -8   3   1      254.76      244.15      4.34 o 
  -7   3   1     1412.65     1493.09     17.04 o 
  -6   3   1     1869.24     1909.51     19.83 o 
  -5   3   1     1082.95     1177.68     12.39 o 
  -4   3   1     1074.23     1021.84     10.84 o 
  -3   3   1     1113.18     1077.92     10.22 o 
  -2   3   1     6262.83     6199.17     56.08 o 
  -1   3   1     5180.43     5018.70     45.55 o 
   0   3   1     1019.93     1038.88      8.06 o 
   1   3   1     5210.32     5050.93     39.66 o 
   2   3   1     6209.53     6109.94     58.25 o 
   3   3   1     1094.61     1063.04     10.84 o 
   4   3   1     1098.19     1051.58     10.84 o 
   5   3   1     1086.14     1188.22     12.39 o 
   6   3   1     1856.84     1898.98     20.76 o 
   7   3   1     1416.18     1481.01     17.04 o 
   8   3   1      252.32      235.78      4.96 o 
   9   3   1      117.93      117.74      3.72 o 
  10   3   1      132.76      137.57      6.20 o 
  11   3   1       23.18       35.94      6.51 o 
 -11   4   1      105.80      101.63      9.30 o 
 -10   4   1       77.75       80.25      5.89 o 
  -9   4   1      378.34      369.01      8.37 o 
  -8   4   1      530.36      552.13      8.68 o 
  -7   4   1      481.52      529.20      7.13 o 
  -6   4   1      198.36      204.49      3.10 o 
  -5   4   1       10.74       13.63      1.24 o 
  -4   4   1      695.25      786.98      7.75 o 
  -3   4   1      549.68      537.87      4.96 o 
  -2   4   1     3145.61     2981.23     25.72 o 
  -1   4   1     4207.88     4035.60     32.84 o 
   1   4   1     4208.79     4048.30     28.50 o 
   2   4   1     3203.28     3033.90     25.41 o 
   3   4   1      545.27      545.62      5.89 o 
   4   4   1      697.22      800.61      8.68 o 
   5   4   1       11.28       13.94      1.24 o 
   6   4   1      191.55      192.72      3.10 o 
   7   4   1      479.66      515.57      6.20 o 
   8   4   1      503.73      520.52      8.37 o 
   9   4   1      376.32      375.21      7.44 o 
  10   4   1       75.98       83.97      5.58 o 
  11   4   1      107.84      107.51      7.75 o 
 -11   5   1       28.67       27.58      7.44 o 
 -10   5   1       46.30       40.90      5.89 o 
  -9   5   1      140.63      156.16      4.34 o 
  -8   5   1      152.68      142.21      3.72 o 
  -7   5   1       87.30       85.51      2.48 o 
  -6   5   1      615.97      629.27      7.13 o 
  -5   5   1      238.67      248.49      3.41 o 
  -4   5   1     3492.04     3654.50     32.53 o 
  -3   5   1     2808.04     2840.56     24.79 o 
  -2   5   1     1932.38     1878.22     16.42 o 
  -1   5   1     1051.82     1055.30      8.99 o 
   0   5   1     8313.20     7982.58     69.40 o 
   1   5   1     1040.49     1040.12      8.06 o 
   2   5   1     1897.87     1827.41     14.56 o 
   3   5   1     2813.46     2859.16     25.72 o 
   4   5   1     3461.53     3641.18     35.94 o 
   5   5   1      243.26      251.90      3.72 o 
   6   5   1      622.32      634.85      7.44 o 
   7   5   1       85.72       84.58      2.17 o 
   8   5   1      153.27      156.16      3.10 o 
   9   5   1      142.56      159.26      4.34 o 
  10   5   1       49.66       53.29      5.89 o 
  11   5   1       28.95       23.86      7.44 o 
 -11   6   1      100.15       99.77      9.60 o 
 -10   6   1      219.42      233.00      9.60 o 
  -9   6   1       12.60       11.15      2.79 o 
  -8   6   1       59.63       52.67      3.10 o 
  -7   6   1       14.40       11.15      1.55 o 
  -6   6   1      373.92      407.74      5.27 o 
  -5   6   1      727.89      818.58      9.91 o 
  -4   6   1      595.81      628.96      6.51 o 
  -3   6   1      684.22      740.51      7.13 o 
  -2   6   1     4442.80     4687.49     39.97 o 
  -1   6   1     3288.48     3219.18     25.72 o 
   0   6   1    15121.58    15367.18    123.31 o 
   1   6   1     3248.79     3204.31     23.24 o 
   2   6   1     4400.13     4540.01     34.39 o 
   3   6   1      685.85      756.00      7.44 o 
   4   6   1      591.92      610.68      6.20 o 
   5   6   1      717.53      795.04      8.99 o 
   6   6   1      372.42      401.86      5.27 o 
   7   6   1       17.01       15.80      1.55 o 
   8   6   1       53.68       52.67      2.48 o 
   9   6   1       13.09       13.63      2.48 o 
  10   6   1      221.56      249.73      9.91 o 
  11   6   1      100.83      106.58      8.37 o 
 -11   7   1       19.61       27.58      8.06 o 
 -10   7   1        3.19       -0.62      5.58 o 
  -9   7   1       90.33       90.16      7.13 o 
  -8   7   1      222.48      218.74      4.96 o 
  -7   7   1      156.26      163.90      4.34 o 
  -6   7   1      481.92      479.31      7.13 o 
  -5   7   1      155.09      144.69      2.79 o 
  -4   7   1      907.29     1032.99     10.22 o 
  -3   7   1     1388.43     1459.01     13.32 o 
  -2   7   1     1048.37     1098.05      9.91 o 
  -1   7   1      932.36      972.26      8.06 o 
   0   7   1       96.92       87.99      1.55 o 
   1   7   1      917.89      945.93      7.13 o 
   2   7   1     1051.83     1090.00      8.68 o 
   3   7   1     1400.32     1490.00     13.32 o 
   4   7   1      891.39     1006.34      9.91 o 
   5   7   1      162.46      155.85      2.79 o 
   6   7   1      481.20      473.12      6.20 o 
   7   7   1      157.43      162.66      3.41 o 
   8   7   1      225.45      225.25      4.34 o 
   9   7   1       90.78       84.89      4.65 o 
  10   7   1        2.89        4.65      6.20 o 
  11   7   1       18.33       16.42      6.20 o 
 -11   8   1       54.69       56.70      8.99 o 
 -10   8   1      159.48      169.79      8.99 o 
  -9   8   1       50.28       46.48      7.13 o 
  -8   8   1       15.37       11.15      2.48 o 
  -7   8   1     1269.28     1318.66     17.66 o 
  -6   8   1      590.93      580.63      8.06 o 
  -5   8   1        9.18       10.22      1.86 o 
  -4   8   1     1006.60     1083.18     10.84 o 
  -3   8   1      348.03      368.08      4.34 o 
  -2   8   1     2202.83     2413.92     19.83 o 
  -1   8   1      338.79      304.26      3.10 o 
   0   8   1     3341.23     3668.44     26.34 o 
   1   8   1      354.68      316.96      3.10 o 
   2   8   1     2211.38     2409.58     17.35 o 
   3   8   1      346.89      363.44      4.03 o 
   4   8   1     1014.49     1089.38     10.84 o 
   5   8   1        8.92       11.46      1.55 o 
   6   8   1      594.08      597.05      7.13 o 
   7   8   1     1262.73     1339.42     15.80 o 
   8   8   1       15.76       16.11      2.48 o 
   9   8   1       45.50       39.35      4.65 o 
  10   8   1      159.29      159.56      7.75 o 
  11   8   1       54.22       73.43     10.53 o 
 -10   9   1       95.96       95.12      6.51 o 
  -9   9   1       86.79       92.33      6.20 o 
  -8   9   1       65.60       59.49      3.41 o 
  -7   9   1       74.71       62.90      3.10 o 
  -6   9   1      260.47      265.53      4.96 o 
  -5   9   1       58.54       57.63      2.48 o 
  -4   9   1      122.85      110.61      2.17 o 
  -3   9   1     1566.11     1659.78     14.87 o 
  -2   9   1       28.65       26.65      1.24 o 
  -1   9   1      975.77     1074.51      8.99 o 
   0   9   1       11.74       13.32      1.24 o 
   1   9   1      968.71     1072.34      8.37 o 
   2   9   1       27.05       25.72      1.24 o 
   3   9   1     1584.27     1686.43     14.87 o 
   4   9   1      121.68      107.20      2.48 o 
   5   9   1       65.44       65.07      2.17 o 
   6   9   1      263.59      268.32      4.34 o 
   7   9   1       74.72       58.25      3.10 o 
   8   9   1       65.38       50.81      3.10 o 
   9   9   1       83.85       73.43      5.27 o 
  10   9   1       97.17      107.82      7.13 o 
 -10  10   1       13.86       14.87      7.13 o 
  -9  10   1       25.49       24.48      5.58 o 
  -8  10   1      108.77      115.57      4.03 o 
  -7  10   1      165.86      163.59      4.34 o 
  -6  10   1      156.65      152.44      4.03 o 
  -5  10   1      275.90      309.52      4.96 o 
  -4  10   1       76.52       66.61      1.55 o 
  -3  10   1      345.97      397.52      4.65 o 
  -2  10   1      473.08      495.43      4.96 o 
  -1  10   1      250.52      260.57      3.10 o 
   0  10   1      225.36      221.22      2.48 o 
   1  10   1      260.89      271.42      3.10 o 
   2  10   1      469.63      488.61      4.65 o 
   3  10   1      347.17      399.38      4.34 o 
   4  10   1       77.43       70.64      2.17 o 
   5  10   1      280.97      320.37      4.65 o 
   6  10   1      157.24      150.89      3.72 o 
   7  10   1      166.99      167.93      4.34 o 
   8  10   1      106.28      112.16      4.65 o 
   9  10   1       23.16       22.62      4.34 o 
  10  10   1       13.07       12.70      6.51 o 
 -10  11   1      519.08      570.10     18.90 o 
  -9  11   1       77.86       69.40      6.82 o 
  -8  11   1       58.93       49.57      4.03 o 
  -7  11   1       88.56       79.32      3.72 o 
  -6  11   1       60.13       53.91      3.10 o 
  -5  11   1       62.97       55.15      2.79 o 
  -4  11   1      341.13      334.62      4.34 o 
  -3  11   1       52.57       56.08      1.86 o 
  -2  11   1      375.49      387.29      4.34 o 
  -1  11   1      258.60      272.03      3.41 o 
   0  11   1        2.14        1.55      0.93 o 
   1  11   1      262.33      272.03      3.10 o 
   2  11   1      364.40      369.32      4.03 o 
   3  11   1       55.59       61.97      1.55 o 
   4  11   1      333.67      326.26      4.65 o 
   5  11   1       65.09       58.25      2.79 o 
   6  11   1       63.57       62.28      3.10 o 
   7  11   1       89.69       80.87      3.41 o 
   8  11   1       58.29       53.29      4.96 o 
   9  11   1       76.31       79.63      7.13 o 
  10  11   1      522.12      583.42     17.04 o 
 -10  12   1        6.35       13.01      8.37 o 
  -9  12   1       17.77       16.11      6.82 o 
  -8  12   1      230.79      239.50      7.44 o 
  -7  12   1      236.03      234.24      5.58 o 
  -6  12   1       26.08       30.05      3.10 o 
  -5  12   1      245.81      228.04      4.65 o 
  -4  12   1       24.60       26.03      1.55 o 
  -3  12   1      506.30      525.79      5.89 o 
  -2  12   1       80.01       80.87      1.86 o 
  -1  12   1      435.12      427.88      4.65 o 
   0  12   1      561.33      559.25      5.27 o 
   1  12   1      433.02      423.23      4.65 o 
   2  12   1       81.08       81.18      1.86 o 
   3  12   1      503.97      519.28      5.89 o 
   4  12   1       24.35       25.10      2.17 o 
   5  12   1      244.33      233.31      4.65 o 
   6  12   1       24.38       26.34      3.10 o 
   7  12   1      235.72      225.87      5.89 o 
   8  12   1      235.20      261.50      7.75 o 
   9  12   1       18.24       18.28      6.51 o 
  10  12   1        5.69        7.75      8.37 o 
  -9  13   1        1.50       -0.62      7.75 o 
  -8  13   1       83.64       88.30      5.89 o 
  -7  13   1       76.66       65.99      4.03 o 
  -6  13   1      206.97      212.86      4.96 o 
  -5  13   1      103.42       94.81      3.41 o 
  -4  13   1      723.87      760.95      8.37 o 
  -3  13   1      137.60      137.57      2.48 o 
  -2  13   1        8.75        8.37      1.55 o 
  -1  13   1       68.44       75.29      2.17 o 
   0  13   1      124.83      121.46      2.17 o 
   1  13   1       68.08       74.05      2.17 o 
   2  13   1        7.36        6.82      1.55 o 
   3  13   1      139.12      137.57      2.48 o 
   4  13   1      707.37      737.72      9.60 o 
   5  13   1      102.58       89.85      3.41 o 
   6  13   1      208.72      216.26      4.96 o 
   7  13   1       77.61       76.84      4.34 o 
   8  13   1       83.42       82.11      6.20 o 
   9  13   1        1.51        7.75      7.44 o 
  -9  14   1        1.19       -5.27     11.77 o 
  -8  14   1       38.21       37.49      6.51 o 
  -7  14   1       13.03        9.30      3.72 o 
  -6  14   1       38.17       38.11      3.72 o 
  -5  14   1       39.66       38.42      3.10 o 
  -4  14   1       22.38       17.66      1.55 o 
  -3  14   1      232.43      243.53      3.72 o 
  -2  14   1      498.40      499.76      5.58 o 
  -1  14   1       48.46       52.98      1.86 o 
   0  14   1      743.66      778.00      7.75 o 
   1  14   1       47.45       53.60      2.17 o 
   2  14   1      496.30      499.14      6.20 o 
   3  14   1      230.34      241.36      3.72 o 
   4  14   1       22.07       15.18      2.48 o 
   5  14   1       40.27       44.31      3.10 o 
   6  14   1       38.18       40.59      3.72 o 
   7  14   1       13.64        9.60      3.72 o 
   8  14   1       40.41       35.32      6.51 o 
   9  14   1        1.14        6.51      8.99 o 
  -9  15   1        3.93       -1.24     14.87 o 
  -8  15   1       30.57       17.66      8.06 o 
  -7  15   1       15.65       16.73      4.03 o 
  -6  15   1       50.34       41.52      4.34 o 
  -5  15   1       69.12       71.57      3.72 o 
  -4  15   1       51.07       51.74      2.17 o 
  -3  15   1      288.74      301.78      4.65 o 
  -2  15   1       43.62       47.09      2.48 o 
  -1  15   1       14.18       15.80      1.86 o 
   0  15   1       30.52       27.27      2.17 o 
   1  15   1       13.74       14.87      1.86 o 
   2  15   1       44.07       47.40      2.17 o 
   3  15   1      292.00      305.50      4.96 o 
   4  15   1       51.45       51.12      3.10 o 
   5  15   1       68.75       64.45      4.34 o 
   6  15   1       49.30       42.14      4.34 o 
   7  15   1       15.28       11.77      4.34 o 
   8  15   1       30.93       21.69      6.20 o 
   9  15   1        3.99       11.46     11.15 o 
  -8  16   1       15.23       20.45      9.30 o 
  -7  16   1      110.14      122.69      9.30 o 
  -6  16   1       14.95       16.11      4.34 o 
  -5  16   1      107.68      105.96      4.65 o 
  -4  16   1       45.92       40.59      2.48 o 
  -3  16   1      135.23      124.86      3.41 o 
  -2  16   1       96.84       76.22      2.48 o 
  -1  16   1      167.12      165.14      3.41 o 
   0  16   1       87.96       87.37      2.79 o 
   1  16   1      167.63      164.21      3.41 o 
   2  16   1       95.86       81.49      2.79 o 
   3  16   1      136.38      128.58      3.10 o 
   4  16   1       46.44       41.21      1.86 o 
   5  16   1      108.42      100.70      4.96 o 
   6  16   1       14.91       12.70      5.27 o 
   7  16   1      111.38      116.81      7.75 o 
   8  16   1       15.45       15.49      6.51 o 
  -8  17   1       58.09       63.52     12.39 o 
  -7  17   1       54.76       53.60      8.06 o 
  -6  17   1       11.79        9.91      5.89 o 
  -5  17   1        2.77        5.58      4.34 o 
  -4  17   1       88.38       93.26      4.03 o 
  -3  17   1       18.29       19.83      2.48 o 
  -2  17   1       19.63       20.14      2.48 o 
  -1  17   1       89.02       79.63      3.10 o 
   0  17   1        0.37        1.55      2.17 o 
   1  17   1       87.98       79.94      3.10 o 
   2  17   1       19.35       22.62      2.48 o 
   3  17   1       19.81       22.00      2.79 o 
   4  17   1       87.95       91.09      4.65 o 
   5  17   1        3.16       -2.17      5.27 o 
   6  17   1       11.51        7.75      5.27 o 
   7  17   1       54.47       65.68      9.60 o 
   8  17   1       58.48       47.71     10.22 o 
  -7  18   1      118.48      115.57     11.77 o 
  -6  18   1        6.86       11.77      6.51 o 
  -5  18   1       40.88       30.67      5.27 o 
  -4  18   1       23.42       19.52      4.34 o 
  -3  18   1        2.84       -2.17      2.79 o 
  -2  18   1       33.60       34.08      2.79 o 
  -1  18   1       52.63       54.53      3.41 o 
   0  18   1        1.08        4.96      2.79 o 
   1  18   1       54.53       48.95      3.41 o 
   2  18   1       34.16       33.46      3.10 o 
   3  18   1        2.93        1.55      2.79 o 
   4  18   1       23.68       16.11      4.65 o 
   5  18   1       41.22       32.84      5.89 o 
   6  18   1        7.03       13.63      5.89 o 
   7  18   1      118.54      127.96      9.91 o 
  -6  19   1        9.30        3.41     10.84 o 
  -5  19   1       10.98       11.77      5.58 o 
  -4  19   1        6.31       10.22      4.65 o 
  -3  19   1        0.23        2.48      4.34 o 
  -2  19   1       42.71       49.88      3.41 o 
  -1  19   1       27.60       23.24      3.41 o 
   0  19   1       69.71       54.22      4.03 o 
   1  19   1       28.04       25.41      3.41 o 
   2  19   1       43.10       49.26      3.72 o 
   3  19   1        0.17        0.00      3.72 o 
   4  19   1        6.12        5.58      4.96 o 
   5  19   1       11.34        8.37      5.58 o 
   6  19   1        9.22       13.94      8.37 o 
  -6  20   1        0.60        6.20      9.91 o 
  -5  20   1        6.37       13.94      6.20 o 
  -4  20   1       72.16       76.53      6.20 o 
  -3  20   1       27.86       24.79      5.58 o 
  -2  20   1        2.62        2.79      3.72 o 
  -1  20   1       61.68       68.16      4.34 o 
   0  20   1       27.89       41.21      4.03 o 
   1  20   1       61.29       76.53      4.65 o 
   2  20   1        2.42        5.58      3.41 o 
   3  20   1       27.68       21.07      4.96 o 
   4  20   1       72.12       82.11      7.44 o 
   5  20   1        6.33       15.18      7.44 o 
   6  20   1        0.63        3.41      7.44 o 
  -5  21   1       15.08       21.69      9.30 o 
  -4  21   1       11.16        8.99      8.06 o 
  -3  21   1       18.13       17.04      5.89 o 
  -2  21   1       20.48       23.55      5.58 o 
  -1  21   1       11.70        7.44      4.34 o 
   0  21   1       24.92       25.72      5.27 o 
   1  21   1       11.76        9.60      4.96 o 
   2  21   1       20.71       25.41      6.51 o 
   3  21   1       18.23       18.90      5.58 o 
   4  21   1       11.40        0.93      6.82 o 
   5  21   1       15.10       24.79      9.60 o 
  -3  22   1        3.20       -6.82      8.99 o 
  -2  22   1        9.33       18.28      7.44 o 
  -1  22   1       33.92       41.52      7.13 o 
   0  22   1       70.70       70.95      7.44 o 
   1  22   1       34.24       38.11      7.44 o 
   2  22   1        9.45       13.01      7.13 o 
   3  22   1        3.14        1.86      5.89 o 
  -1  23   1       19.86       18.59      9.30 o 
   0  23   1        6.21        5.27     11.15 o 
   1  23   1       19.81       28.50      8.06 o 
   1   0   2     3505.92     3439.48     38.42 o 
   2   0   2      229.08      232.07      3.10 o 
   3   0   2      121.33      138.50      2.17 o 
   4   0   2     2289.72     2296.50     24.48 o 
   5   0   2     1454.18     1483.80     16.73 o 
   6   0   2      888.78      762.50      9.60 o 
   7   0   2      116.76      114.33      3.10 o 
   8   0   2     1581.88     1693.25     21.07 o 
   9   0   2        1.38       -0.62      3.10 o 
  10   0   2       44.75       45.55      5.27 o 
  11   0   2        0.05        1.24      5.27 o 
 -11   1   2       12.19       13.63      5.58 o 
 -10   1   2      278.57      294.96     10.22 o 
  -9   1   2       48.00       43.69      3.72 o 
  -8   1   2      675.75      642.29      8.37 o 
  -7   1   2      928.32      910.29     11.77 o 
  -6   1   2      784.59      736.48      9.60 o 
  -5   1   2       99.01       95.43      2.17 o 
  -4   1   2      149.15      140.66      2.79 o 
  -3   1   2     1163.61     1157.54     13.94 o 
  -2   1   2     2654.98     2638.86     26.96 o 
  -1   1   2     6538.50     6307.62     69.71 o 
   0   1   2     1602.46     1362.03     16.42 o 
   1   1   2     6491.87     6251.85     61.35 o 
   2   1   2     2641.60     2639.17     23.24 o 
   3   1   2     1184.23     1204.95     12.70 o 
   4   1   2      167.64      160.80      2.79 o 
   5   1   2      102.32      106.27      2.17 o 
   6   1   2      786.63      750.42      8.68 o 
   7   1   2      917.66      889.23     11.46 o 
   8   1   2      679.60      644.15      9.60 o 
   9   1   2       51.22       61.35      2.48 o 
  10   1   2      283.57      307.05     10.22 o 
  11   1   2       12.92       13.32      6.20 o 
 -11   2   2       19.49       17.97      6.51 o 
 -10   2   2      341.90      362.51     10.84 o 
  -9   2   2      176.79      169.48      3.41 o 
  -8   2   2      165.72      161.42      3.41 o 
  -7   2   2      327.13      351.04      5.27 o 
  -6   2   2      123.83      120.84      2.79 o 
  -5   2   2      182.35      189.62      4.03 o 
  -4   2   2     1589.90     1642.74     19.52 o 
  -3   2   2     3900.72     3927.78     37.80 o 
  -2   2   2     1342.28     1329.19     13.94 o 
  -1   2   2     3980.62     3765.11     37.49 o 
   1   2   2     4016.47     3819.64     34.70 o 
   2   2   2     1369.05     1355.53     13.01 o 
   3   2   2     3919.26     3973.32     36.25 o 
   4   2   2     1591.02     1632.83     16.11 o 
   5   2   2      189.26      211.00      3.41 o 
   6   2   2      123.04      118.98      2.79 o 
   7   2   2      337.21      363.75      5.27 o 
   8   2   2      168.68      155.23      4.03 o 
   9   2   2      176.71      172.27      4.96 o 
  10   2   2      345.09      400.31     10.84 o 
  11   2   2       20.17       27.58      6.20 o 
 -11   3   2      198.64      203.25     10.84 o 
 -10   3   2      191.07      181.56      8.06 o 
  -9   3   2       35.38       30.67      1.86 o 
  -8   3   2      128.18      128.89      3.10 o 
  -7   3   2     2549.24     2617.48     27.89 o 
  -6   3   2       44.86       52.36      2.48 o 
  -5   3   2      841.22      875.90     10.22 o 
  -4   3   2       21.28       24.17      1.24 o 
  -3   3   2      540.52      535.39      5.89 o 
  -2   3   2     1673.98     1653.90     16.42 o 
  -1   3   2     4518.44     4321.27     37.80 o 
   0   3   2      379.08      423.23      3.72 o 
   1   3   2     4491.12     4244.43     35.63 o 
   2   3   2     1649.10     1621.98     14.87 o 
   3   3   2      553.17      552.75      5.89 o 
   4   3   2       21.55       24.48      1.24 o 
   5   3   2      837.50      885.82      9.60 o 
   6   3   2       45.64       57.94      2.17 o 
   7   3   2     2529.70     2615.32     30.67 o 
   8   3   2      126.61      121.77      3.10 o 
   9   3   2       35.58       31.91      3.10 o 
  10   3   2      191.19      167.62      6.82 o 
  11   3   2      199.57      225.56     10.53 o 
 -11   4   2       23.82       20.76      7.44 o 
 -10   4   2       26.54       25.41      7.13 o 
  -9   4   2      491.12      532.30      8.37 o 
  -8   4   2     1199.62     1263.51     16.11 o 
  -7   4   2      558.92      549.34      8.06 o 
  -6   4   2       32.25       35.94      1.86 o 
  -5   4   2      219.40      227.42      3.10 o 
  -4   4   2      377.59      400.62      4.65 o 
  -3   4   2     3454.09     3573.94     30.67 o 
  -2   4   2     4088.47     3976.11     33.77 o 
  -1   4   2     2796.23     2647.23     21.38 o 
   1   4   2     2866.35     2722.52     21.69 o 
   2   4   2     4122.46     4003.07     34.39 o 
   3   4   2     3453.44     3571.47     33.15 o 
   4   4   2      376.15      394.11      4.65 o 
   5   4   2      226.47      236.09      3.41 o 
   6   4   2       34.37       39.97      1.55 o 
   7   4   2      559.51      537.87      7.75 o 
   8   4   2     1201.32     1269.08     16.73 o 
   9   4   2      481.95      518.97      8.06 o 
  10   4   2       26.20       22.31      4.65 o 
  11   4   2       24.17       22.62      5.89 o 
 -11   5   2      180.06      206.66     11.77 o 
 -10   5   2      217.03      252.21     11.15 o 
  -9   5   2      244.93      241.67      5.89 o 
  -8   5   2      401.10      418.28      7.75 o 
  -7   5   2      297.51      301.47      4.96 o 
  -6   5   2      522.31      540.35      6.51 o 
  -5   5   2     1353.31     1354.29     14.25 o 
  -4   5   2     1787.32     1915.40     18.59 o 
  -3   5   2     1818.19     1964.66     17.97 o 
  -2   5   2     1134.16     1109.83      9.60 o 
  -1   5   2     4350.56     4199.19     34.70 o 
   0   5   2    13041.72    12628.87    118.36 o 
   1   5   2     4356.61     4192.37     31.60 o 
   2   5   2     1154.49     1144.22     10.22 o 
   3   5   2     1863.28     2022.29     20.14 o 
   4   5   2     1768.12     1903.93     18.59 o 
   5   5   2     1356.02     1341.27     13.63 o 
   6   5   2      531.48      552.75      6.51 o 
   7   5   2      295.41      313.86      4.65 o 
   8   5   2      393.24      397.83      7.44 o 
   9   5   2      242.17      238.88      5.58 o 
  10   5   2      218.44      269.87      9.91 o 
  11   5   2      178.97      186.52     10.22 o 
 -11   6   2       69.38       59.80      9.60 o 
 -10   6   2       29.12       29.12      6.82 o 
  -9   6   2      142.87      147.17      4.65 o 
  -8   6   2     1338.70     1444.45     21.38 o 
  -7   6   2      405.35      423.54      5.89 o 
  -6   6   2      469.55      414.87      5.27 o 
  -5   6   2      255.02      269.56      4.03 o 
  -4   6   2     1602.93     1701.30     15.49 o 
  -3   6   2     3212.03     3424.29     29.74 o 
  -2   6   2      129.35      156.47      2.17 o 
  -1   6   2      176.33      162.35      1.86 o 
   0   6   2     6331.55     6452.62     48.02 o 
   1   6   2      170.00      155.54      1.86 o 
   2   6   2      126.63      153.37      1.86 o 
   3   6   2     3213.09     3432.66     30.05 o 
   4   6   2     1593.24     1720.20     16.42 o 
   5   6   2      258.76      272.96      4.03 o 
   6   6   2      461.93      408.05      5.27 o 
   7   6   2      407.20      426.33      5.89 o 
   8   6   2     1341.76     1461.18     17.35 o 
   9   6   2      143.77      147.48      4.34 o 
  10   6   2       29.25       28.81      6.51 o 
  11   6   2       71.30       50.50      8.06 o 
 -11   7   2      138.86      144.38     11.15 o 
 -10   7   2      134.04      145.00      9.30 o 
  -9   7   2       38.11       42.76      5.27 o 
  -8   7   2       29.53       28.50      3.72 o 
  -7   7   2      761.66      803.71     11.77 o 
  -6   7   2      218.06      204.49      3.72 o 
  -5   7   2      275.76      258.40      3.72 o 
  -4   7   2      933.44     1047.86     10.22 o 
  -3   7   2      617.11      663.05      6.51 o 
  -2   7   2      258.98      263.67      3.41 o 
  -1   7   2     1366.17     1420.28     11.77 o 
   0   7   2      263.27      246.01      2.48 o 
   1   7   2     1358.07     1401.07     10.84 o 
   2   7   2      272.28      282.57      2.79 o 
   3   7   2      613.14      662.74      6.51 o 
   4   7   2      905.66     1024.62     10.53 o 
   5   7   2      278.42      264.60      3.72 o 
   6   7   2      220.62      208.52      3.72 o 
   7   7   2      759.47      780.78     11.15 o 
   8   7   2       28.29       22.62      2.17 o 
   9   7   2       36.16       38.42      4.03 o 
  10   7   2      136.69      139.12      8.06 o 
  11   7   2      139.64      143.76      8.99 o 
 -11   8   2       81.53      101.63     10.84 o 
 -10   8   2      118.08      135.09      9.91 o 
  -9   8   2        6.90        9.30      6.51 o 
  -8   8   2      291.30      289.70      6.51 o 
  -7   8   2       13.80       17.97      3.10 o 
  -6   8   2       84.00       84.28      2.17 o 
  -5   8   2      237.57      239.81      3.72 o 
  -4   8   2     1055.36     1099.60     10.84 o 
  -3   8   2      250.73      294.34      3.72 o 
  -2   8   2     2741.19     2708.89     22.93 o 
  -1   8   2      540.24      565.76      5.27 o 
   0   8   2      538.54      473.12      4.03 o 
   1   8   2      537.13      564.52      4.96 o 
   2   8   2     2780.55     2723.76     20.14 o 
   3   8   2      243.88      281.64      3.41 o 
   4   8   2     1052.08     1090.31     10.84 o 
   5   8   2      232.38      225.87      3.72 o 
   6   8   2       79.76       75.60      2.48 o 
   7   8   2       13.88       13.94      2.17 o 
   8   8   2      282.10      278.85      5.89 o 
   9   8   2        7.14        4.34      3.41 o 
  10   8   2      120.95      140.36      7.75 o 
  11   8   2       80.90       85.82     10.22 o 
 -10   9   2        9.70        9.30      6.20 o 
  -9   9   2       57.30       59.49      5.89 o 
  -8   9   2      142.75      134.47      4.65 o 
  -7   9   2      201.40      201.70      4.96 o 
  -6   9   2     1468.97     1523.15     17.66 o 
  -5   9   2       11.92       11.77      1.24 o 
  -4   9   2      433.98      457.63      5.27 o 
  -3   9   2      591.79      603.56      6.51 o 
  -2   9   2      150.86      146.24      2.17 o 
  -1   9   2      124.02      119.29      1.86 o 
   0   9   2      319.91      333.07      3.41 o 
   1   9   2      128.87      123.93      1.86 o 
   2   9   2      151.66      147.79      2.17 o 
   3   9   2      597.16      607.90      5.89 o 
   4   9   2      414.19      430.98      5.27 o 
   5   9   2       11.66       11.46      1.55 o 
   6   9   2     1461.61     1539.26     16.42 o 
   7   9   2      198.51      205.11      4.34 o 
   8   9   2      142.00      138.19      4.03 o 
   9   9   2       56.69       54.22      4.03 o 
  10   9   2       10.44       14.25      5.58 o 
 -10  10   2       60.67       55.15      8.99 o 
  -9  10   2       12.21        5.58      4.96 o 
  -8  10   2      123.03      111.85      4.65 o 
  -7  10   2       47.01       47.40      3.10 o 
  -6  10   2       22.74       28.19      3.10 o 
  -5  10   2      170.58      152.44      2.79 o 
  -4  10   2      240.17      243.53      3.41 o 
  -3  10   2      260.20      276.37      3.72 o 
  -2  10   2       88.47       93.57      1.86 o 
  -1  10   2     1097.40     1096.51      9.60 o 
   0  10   2     2759.28     2898.50     22.00 o 
   1  10   2     1086.57     1073.89      8.37 o 
   2  10   2       83.19       87.99      1.55 o 
   3  10   2      264.78      289.39      3.41 o 
   4  10   2      236.86      238.26      3.72 o 
   5  10   2      165.38      148.72      3.10 o 
   6  10   2       21.23       20.76      2.17 o 
   7  10   2       49.08       51.74      2.79 o 
   8  10   2      119.05      103.48      4.03 o 
   9  10   2       13.19       13.63      4.03 o 
  10  10   2       62.88       53.29      7.44 o 
 -10  11   2       10.84        9.60      8.99 o 
  -9  11   2       93.78       87.06      6.51 o 
  -8  11   2        3.91        7.13      4.03 o 
  -7  11   2      236.03      231.76      5.58 o 
  -6  11   2      750.99      784.50     11.46 o 
  -5  11   2      495.89      514.33      7.13 o 
  -4  11   2      382.79      386.67      4.65 o 
  -3  11   2      440.97      452.98      5.27 o 
  -2  11   2       15.83       18.59      1.24 o 
  -1  11   2      176.45      214.72      2.79 o 
   0  11   2       60.67       54.22      1.86 o 
   1  11   2      181.18      211.00      2.79 o 
   2  11   2       15.50       18.59      1.24 o 
   3  11   2      445.49      459.79      4.96 o 
   4  11   2      384.45      385.43      4.96 o 
   5  11   2      495.04      502.55      6.51 o 
   6  11   2      741.47      747.32      9.91 o 
   7  11   2      238.24      239.19      5.27 o 
   8  11   2        3.62        2.48      3.72 o 
   9  11   2       96.31      105.96      7.75 o 
  10  11   2       11.01        0.93      6.51 o 
 -10  12   2       67.49       76.53      9.91 o 
  -9  12   2        4.53        4.65      7.75 o 
  -8  12   2       44.32       47.71      4.65 o 
  -7  12   2      219.93      230.52      6.20 o 
  -6  12   2       58.40       49.88      3.41 o 
  -5  12   2      705.70      754.45     10.84 o 
  -4  12   2       31.93       27.58      1.86 o 
  -3  12   2      110.18      109.06      2.48 o 
  -2  12   2       27.12       29.74      1.55 o 
  -1  12   2      350.06      353.21      4.03 o 
   0  12   2      204.41      216.57      3.10 o 
   1  12   2      347.78      348.25      4.03 o 
   2  12   2       27.49       28.81      1.55 o 
   3  12   2      111.78      109.37      2.17 o 
   4  12   2       31.93       26.34      1.86 o 
   5  12   2      697.53      739.58      9.91 o 
   6  12   2       59.84       51.12      3.10 o 
   7  12   2      222.60      247.87      6.20 o 
   8  12   2       44.91       45.24      5.27 o 
   9  12   2        5.34        6.82      6.51 o 
  10  12   2       67.69       59.49      9.30 o 
  -9  13   2       47.35       69.09     10.84 o 
  -8  13   2       59.80       52.36      6.51 o 
  -7  13   2       83.88       74.67      4.65 o 
  -6  13   2      115.38      110.30      4.03 o 
  -5  13   2      359.46      389.77      6.82 o 
  -4  13   2        0.76        0.93      1.55 o 
  -3  13   2      859.44      845.54      8.99 o 
  -2  13   2       89.19       79.63      2.17 o 
  -1  13   2      211.38      206.04      3.10 o 
   0  13   2     1049.04     1116.33     10.22 o 
   1  13   2      210.15      201.39      3.10 o 
   2  13   2       88.11       84.28      2.17 o 
   3  13   2      857.43      847.40      8.37 o 
   4  13   2        0.90        0.00      1.86 o 
   5  13   2      368.93      410.22      7.13 o 
   6  13   2      113.62      109.68      3.72 o 
   7  13   2       83.35       79.63      4.65 o 
   8  13   2       61.57       54.53      6.20 o 
   9  13   2       47.97       57.63      7.75 o 
  -9  14   2       12.59       21.38      9.91 o 
  -8  14   2       84.47       91.40     10.53 o 
  -7  14   2       66.37       57.94      4.96 o 
  -6  14   2       27.27       30.98      3.41 o 
  -5  14   2       31.64       29.43      3.10 o 
  -4  14   2      256.44      247.25      4.34 o 
  -3  14   2       90.85       85.51      2.79 o 
  -2  14   2      548.57      589.00      6.51 o 
  -1  14   2      151.06      156.47      2.79 o 
   0  14   2      347.06      331.52      4.34 o 
   1  14   2      151.65      153.68      3.10 o 
   2  14   2      555.24      590.55      6.51 o 
   3  14   2       92.52       88.92      2.48 o 
   4  14   2      254.90      239.19      4.96 o 
   5  14   2       31.59       28.50      2.48 o 
   6  14   2       28.77       28.50      3.72 o 
   7  14   2       67.33       66.61      4.96 o 
   8  14   2       83.33       98.22      7.44 o 
   9  14   2       12.01       14.25     10.84 o 
  -9  15   2        9.15       -0.31      9.91 o 
  -8  15   2       63.91       75.91     11.46 o 
  -7  15   2       21.27       28.50      9.30 o 
  -6  15   2       17.08       22.93      3.72 o 
  -5  15   2       49.96       50.81      3.41 o 
  -4  15   2       91.13       90.47      2.79 o 
  -3  15   2       62.81       62.59      2.79 o 
  -2  15   2      161.82      171.34      3.41 o 
  -1  15   2      322.85      304.88      4.34 o 
   0  15   2      378.29      359.10      4.96 o 
   1  15   2      326.66      308.91      4.65 o 
   2  15   2      161.67      174.13      3.41 o 
   3  15   2       62.99       63.21      2.48 o 
   4  15   2       94.49       96.36      3.41 o 
   5  15   2       51.68       55.77      4.65 o 
   6  15   2       16.75       22.31      4.03 o 
   7  15   2       21.76       17.04      4.03 o 
   8  15   2       64.45       51.43      7.13 o 
   9  15   2        8.75       10.53      9.91 o 
  -8  16   2       37.71       37.49     10.22 o 
  -7  16   2       28.77       27.27      8.06 o 
  -6  16   2       22.00       16.42      4.03 o 
  -5  16   2       37.47       32.53      3.72 o 
  -4  16   2        9.89        5.27      2.17 o 
  -3  16   2       21.86       20.45      2.48 o 
  -2  16   2        9.33        8.37      1.86 o 
  -1  16   2      243.57      253.44      4.34 o 
   0  16   2      124.31      131.37      3.41 o 
   1  16   2      243.35      252.52      4.65 o 
   2  16   2       10.25       10.22      2.17 o 
   3  16   2       22.62       21.38      2.17 o 
   4  16   2        9.88        4.65      3.41 o 
   5  16   2       37.24       36.87      4.34 o 
   6  16   2       21.10       16.11      4.65 o 
   7  16   2       28.51       14.25      6.82 o 
   8  16   2       38.85       39.04      7.75 o 
  -8  17   2       38.53       44.00     13.01 o 
  -7  17   2       70.29       71.57      9.91 o 
  -6  17   2        4.43       -3.10      6.82 o 
  -5  17   2       31.11       32.22      4.65 o 
  -4  17   2      170.10      184.66      5.27 o 
  -3  17   2      237.07      206.35      4.96 o 
  -2  17   2        4.10        6.20      2.17 o 
  -1  17   2       19.80       11.15      2.48 o 
   0  17   2       62.31       64.45      3.10 o 
   1  17   2       20.32       14.25      2.48 o 
   2  17   2        3.55        5.58      2.48 o 
   3  17   2      238.22      220.60      4.96 o 
   4  17   2      169.14      174.75      6.20 o 
   5  17   2       30.79       33.77      5.27 o 
   6  17   2        4.33        1.86      5.89 o 
   7  17   2       70.75       74.36      8.37 o 
   8  17   2       38.31       41.83     11.15 o 
  -7  18   2        5.08       -5.27     11.15 o 
  -6  18   2        2.39       -0.62      7.44 o 
  -5  18   2       20.26       11.15      4.96 o 
  -4  18   2        3.70        8.37      4.65 o 
  -3  18   2      122.93      126.41      4.96 o 
  -2  18   2      125.07      116.81      4.03 o 
  -1  18   2       20.22       21.38      2.79 o 
   0  18   2      146.29      142.21      4.34 o 
   1  18   2       21.01       23.55      3.10 o 
   2  18   2      124.83      120.84      4.03 o 
   3  18   2      122.73      118.67      4.03 o 
   4  18   2        3.76       -3.41      5.27 o 
   5  18   2       19.67       16.73      5.58 o 
   6  18   2        2.20        3.72      5.58 o 
   7  18   2        5.31       -0.93      8.99 o 
  -6  19   2       18.85       24.79      8.68 o 
  -5  19   2        9.36       14.56      6.51 o 
  -4  19   2       22.56       17.04      4.65 o 
  -3  19   2       27.46       30.36      4.65 o 
  -2  19   2       21.53       29.12      4.03 o 
  -1  19   2        4.50       -3.10      3.10 o 
   0  19   2       86.85       83.97      4.34 o 
   1  19   2        4.75        3.10      3.10 o 
   2  19   2       20.92       30.36      3.10 o 
   3  19   2       27.91       29.74      4.03 o 
   4  19   2       22.26       11.15      4.96 o 
   5  19   2        9.61        9.30      5.89 o 
   6  19   2       18.65       17.97      7.44 o 
  -6  20   2        0.24       16.42     11.46 o 
  -5  20   2       27.17       38.11      8.06 o 
  -4  20   2        0.61        3.10      5.89 o 
  -3  20   2       38.34       34.08      5.27 o 
  -2  20   2        2.97        1.55      3.72 o 
  -1  20   2       26.36       26.65      4.65 o 
   0  20   2       37.93       38.73      4.03 o 
   1  20   2       26.95       31.91      4.03 o 
   2  20   2        3.06       -0.31      4.03 o 
   3  20   2       38.50       38.73      5.27 o 
   4  20   2        0.66        1.24      5.58 o 
   5  20   2       27.10       27.89      8.37 o 
   6  20   2        0.23        6.82     15.18 o 
  -5  21   2       21.73       33.46      9.30 o 
  -4  21   2        7.30       14.25      6.82 o 
  -3  21   2       33.36       29.43      6.82 o 
  -2  21   2       14.22       14.56      5.27 o 
  -1  21   2       28.93       32.22      5.27 o 
   0  21   2        0.00       -1.86      4.34 o 
   1  21   2       28.52       38.73      4.96 o 
   2  21   2       14.03       18.90      5.27 o 
   3  21   2       34.25       31.60      6.20 o 
   4  21   2        7.35        7.13      6.51 o 
   5  21   2       21.82       29.43      8.68 o 
  -3  22   2       40.59       41.21      9.30 o 
  -2  22   2       16.03       22.31      8.37 o 
  -1  22   2        4.92        7.13      6.20 o 
   0  22   2        0.83        3.72      4.65 o 
   1  22   2        4.81        8.37      6.82 o 
   2  22   2       16.17       11.46      6.82 o 
   3  22   2       40.40       46.48      8.06 o 
  -1  23   2        2.20        0.00     12.08 o 
   0  23   2        0.07        0.93      7.44 o 
   1  23   2        2.19       -7.13      9.60 o 
   1   0   3     6765.34     6403.05     66.30 o 
   2   0   3     1841.20     1748.40     17.35 o 
   3   0   3     5392.83     5530.55     59.49 o 
   4   0   3       53.12       43.69      1.55 o 
   5   0   3     5570.76     6030.93     64.45 o 
   6   0   3      127.62      151.20      3.10 o 
   7   0   3        1.21        6.82      2.17 o 
   8   0   3      405.65      427.26      7.13 o 
   9   0   3      331.25      344.54      6.51 o 
  10   0   3       25.65       27.27      4.96 o 
  11   0   3       43.12       39.04      5.89 o 
 -11   1   3      127.47      127.65      9.60 o 
 -10   1   3      195.92      193.65      8.06 o 
  -9   1   3      186.47      201.70      4.34 o 
  -8   1   3      175.82      162.04      4.03 o 
  -7   1   3      809.13      876.52     11.46 o 
  -6   1   3      133.08      171.65      3.41 o 
  -5   1   3     4464.46     4689.35     48.64 o 
  -4   1   3     3233.62     3546.99     40.59 o 
  -3   1   3       58.55       58.25      1.55 o 
  -2   1   3     7629.39     7430.15     65.07 o 
  -1   1   3     2285.45     2368.07     21.07 o 
   0   1   3        2.20        3.41      0.31 o 
   1   1   3     2258.87     2311.37     21.07 o 
   2   1   3     7603.02     7287.00     65.99 o 
   3   1   3       67.18       66.30      1.55 o 
   4   1   3     3209.03     3512.60     35.94 o 
   5   1   3     4459.05     4596.40     49.26 o 
   6   1   3      135.97      174.13      3.41 o 
   7   1   3      818.22      888.30     11.77 o 
   8   1   3      182.92      189.31      4.34 o 
   9   1   3      180.03      183.11      4.65 o 
  10   1   3      194.83      192.41      7.75 o 
  11   1   3      126.04      124.55      8.06 o 
 -11   2   3       72.37       83.35      7.75 o 
 -10   2   3       22.82       33.15      5.58 o 
  -9   2   3       45.93       47.40      2.48 o 
  -8   2   3     1121.58     1167.15     16.42 o 
  -7   2   3      678.44      683.50      9.30 o 
  -6   2   3      132.99      153.68      3.41 o 
  -5   2   3       65.37       87.99      2.48 o 
  -4   2   3     1478.25     1577.37     17.35 o 
  -3   2   3      338.12      301.78      3.72 o 
  -2   2   3     4495.62     4408.33     40.28 o 
   0   2   3     1764.18     1592.55     14.25 o 
   1   2   3    27947.51    26062.99    565.76 o 
   2   2   3     4438.29     4348.22     41.52 o 
   3   2   3      340.67      303.33      3.10 o 
   4   2   3     1458.60     1565.59     15.18 o 
   5   2   3       69.14       95.74      1.86 o 
   6   2   3      125.93      137.26      2.79 o 
   7   2   3      698.04      678.23      9.60 o 
   8   2   3     1107.78     1134.61     15.18 o 
   9   2   3       42.27       42.45      3.10 o 
  10   2   3       23.79       33.15      4.96 o 
  11   2   3       73.48       73.43      7.44 o 
 -11   3   3       29.45       35.32      7.75 o 
 -10   3   3      194.84      186.52      7.75 o 
  -9   3   3      622.37      669.55      9.60 o 
  -8   3   3      123.93      123.31      3.41 o 
  -7   3   3      157.59      150.58      3.41 o 
  -6   3   3      939.25      900.69     12.08 o 
  -5   3   3      689.27      741.12      8.99 o 
  -4   3   3     1187.04     1429.58     14.56 o 
  -3   3   3      663.88      664.91      7.44 o 
  -2   3   3    10055.87     9745.23     87.99 o 
  -1   3   3     7818.02     7848.11     70.64 o 
   0   3   3     2824.87     2800.91     23.86 o 
   1   3   3     7872.55     7968.33     71.88 o 
   2   3   3    10094.76     9809.68     97.29 o 
   3   3   3      657.51      665.53      6.20 o 
   4   3   3     1156.34     1394.88     13.01 o 
   5   3   3      678.68      735.86      8.06 o 
   6   3   3      935.18      913.70      9.91 o 
   7   3   3      159.12      145.31      3.41 o 
   8   3   3      124.12      115.26      3.72 o 
   9   3   3      610.19      653.13     11.46 o 
  10   3   3      192.03      179.08      7.75 o 
  11   3   3       31.15       41.21      7.44 o 
 -11   4   3       53.88       62.59      8.68 o 
 -10   4   3       72.30       94.19      7.75 o 
  -9   4   3       91.22       91.71      3.10 o 
  -8   4   3      654.55      668.00      9.30 o 
  -7   4   3       15.45       11.46      1.86 o 
  -6   4   3      338.82      312.31      4.96 o 
  -5   4   3       25.57       24.48      1.55 o 
  -4   4   3      904.77     1022.76     10.53 o 
  -3   4   3      685.08      675.13      7.13 o 
  -2   4   3     2076.98     1957.23     17.97 o 
  -1   4   3      489.40      467.54      4.65 o 
   0   4   3     2593.81     2769.30     23.86 o 
   1   4   3      492.66      470.64      4.65 o 
   2   4   3     2082.45     1932.13     17.66 o 
   3   4   3      662.45      655.61      6.51 o 
   4   4   3      904.08     1019.67     10.22 o 
   5   4   3       24.77       30.36      1.24 o 
   6   4   3      332.65      312.00      4.34 o 
   7   4   3       15.24       14.56      1.86 o 
   8   4   3      657.58      656.85      8.99 o 
   9   4   3       88.89       97.29      4.34 o 
  10   4   3       75.01       83.35      5.58 o 
  11   4   3       52.36       58.87      7.44 o 
 -11   5   3       34.38       27.58      8.06 o 
 -10   5   3      146.01      141.28      8.68 o 
  -9   5   3       21.68       21.69      2.79 o 
  -8   5   3      720.17      730.90     10.84 o 
  -7   5   3      582.17      586.21      8.06 o 
  -6   5   3      717.36      691.24      8.06 o 
  -5   5   3      534.93      579.70      7.13 o 
  -4   5   3     1185.53     1280.55     12.08 o 
  -3   5   3      259.24      251.90      2.79 o 
  -2   5   3      627.72      672.03      6.20 o 
  -1   5   3      864.39      756.93      7.13 o 
   0   5   3     1172.48     1273.11     11.77 o 
   1   5   3      872.77      761.88      6.82 o 
   2   5   3      648.32      689.07      6.20 o 
   3   5   3      263.39      254.68      3.10 o 
   4   5   3     1175.41     1270.01     13.01 o 
   5   5   3      546.60      597.05      6.82 o 
   6   5   3      722.12      680.40      7.75 o 
   7   5   3      573.25      570.41      6.82 o 
   8   5   3      715.83      692.17     10.84 o 
   9   5   3       19.29       17.35      2.48 o 
  10   5   3      144.46      130.44      7.44 o 
  11   5   3       33.73       30.67      6.82 o 
 -11   6   3       47.65       46.17      8.06 o 
 -10   6   3       56.13       56.39      8.06 o 
  -9   6   3       15.70       17.35      3.72 o 
  -8   6   3      434.39      464.75      7.44 o 
  -7   6   3      456.55      450.19      6.82 o 
  -6   6   3      442.54      429.43      5.58 o 
  -5   6   3      169.21      175.99      3.41 o 
  -4   6   3      216.19      190.86      2.79 o 
  -3   6   3     1430.05     1608.35     14.56 o 
  -2   6   3      234.93      251.90      3.10 o 
  -1   6   3     5724.64     5746.50     48.64 o 
   0   6   3       69.20       78.70      1.24 o 
   1   6   3     5744.52     5698.48     45.24 o 
   2   6   3      223.23      236.71      2.79 o 
   3   6   3     1455.45     1671.87     15.18 o 
   4   6   3      208.27      188.38      3.10 o 
   5   6   3      177.52      189.93      3.10 o 
   6   6   3      446.75      431.91      5.58 o 
   7   6   3      467.45      458.56      5.89 o 
   8   6   3      441.63      468.16      8.37 o 
   9   6   3       15.23       18.59      3.10 o 
  10   6   3       56.61       56.70      6.51 o 
  11   6   3       45.76       53.29      7.75 o 
 -11   7   3       42.50       48.02      8.68 o 
 -10   7   3       91.98       85.82      8.68 o 
  -9   7   3       33.81       27.58      6.82 o 
  -8   7   3      239.69      235.78      5.58 o 
  -7   7   3      849.63      905.65     12.39 o 
  -6   7   3      556.07      570.41      8.06 o 
  -5   7   3      136.79      123.93      2.79 o 
  -4   7   3      564.91      663.67      6.82 o 
  -3   7   3     1063.42      997.05      9.60 o 
  -2   7   3      202.56      206.35      2.79 o 
  -1   7   3      266.25      268.32      2.79 o 
   0   7   3      140.92      111.54      1.55 o 
   1   7   3      256.32      260.57      2.79 o 
   2   7   3      201.43      211.31      2.48 o 
   3   7   3     1062.40      992.40      9.60 o 
   4   7   3      573.49      675.75      7.44 o 
   5   7   3      138.49      130.13      2.79 o 
   6   7   3      547.64      557.70      7.75 o 
   7   7   3      843.66      883.96     12.08 o 
   8   7   3      244.43      237.33      4.34 o 
   9   7   3       32.61       22.00      3.10 o 
  10   7   3       89.36       88.92      7.44 o 
  11   7   3       42.72       46.48      9.91 o 
 -11   8   3       11.36       11.77      9.30 o 
 -10   8   3       63.04       66.92      7.75 o 
  -9   8   3       66.63       75.29      7.75 o 
  -8   8   3       56.31       51.12      3.10 o 
  -7   8   3       62.92       61.97      2.79 o 
  -6   8   3       43.59       42.76      2.48 o 
  -5   8   3      164.85      161.11      2.79 o 
  -4   8   3      256.38      259.33      3.41 o 
  -3   8   3      177.94      173.82      2.48 o 
  -2   8   3      725.52      730.90      7.13 o 
  -1   8   3     1919.80     1928.10     15.49 o 
   0   8   3        7.33        7.13      0.93 o 
   1   8   3     1930.11     1949.48     15.80 o 
   2   8   3      735.04      744.53      6.51 o 
   3   8   3      176.21      170.41      2.48 o 
   4   8   3      248.95      252.21      3.72 o 
   5   8   3      169.99      167.31      3.10 o 
   6   8   3       46.16       44.93      2.17 o 
   7   8   3       69.02       65.38      3.10 o 
   8   8   3       55.94       50.50      2.79 o 
   9   8   3       64.24       68.78      4.65 o 
  10   8   3       62.79       63.21      6.51 o 
  11   8   3       11.60       18.28      8.06 o 
 -10   9   3       33.48       30.67      8.37 o 
  -9   9   3       42.91       34.70      5.58 o 
  -8   9   3       41.13       39.04      3.41 o 
  -7   9   3      463.52      481.17      7.75 o 
  -6   9   3      198.20      190.24      4.03 o 
  -5   9   3      276.77      281.64      4.03 o 
  -4   9   3     1296.55     1380.93     13.32 o 
  -3   9   3      549.59      592.71      6.20 o 
  -2   9   3      482.00      443.68      4.96 o 
  -1   9   3     1031.98     1062.42      9.91 o 
   0   9   3     8534.45     8680.64     66.92 o 
   1   9   3     1024.81     1061.18      8.99 o 
   2   9   3      482.94      434.70      4.34 o 
   3   9   3      567.99      613.16      6.20 o 
   4   9   3     1286.40     1381.86     13.63 o 
   5   9   3      285.02      287.84      4.34 o 
   6   9   3      201.54      193.65      3.72 o 
   7   9   3      463.68      498.83      7.44 o 
   8   9   3       38.16       39.97      2.48 o 
   9   9   3       40.87       37.18      4.03 o 
  10   9   3       33.43       39.04      6.51 o 
 -10  10   3       23.09       23.86      7.44 o 
  -9  10   3       82.98       75.29      6.51 o 
  -8  10   3      434.98      458.87      8.99 o 
  -7  10   3        4.22        6.20      2.79 o 
  -6  10   3      489.33      520.83      7.44 o 
  -5  10   3      593.80      636.09      7.44 o 
  -4  10   3     1073.83     1073.58     11.15 o 
  -3  10   3      604.50      633.92      6.82 o 
  -2  10   3      663.25      636.71      6.20 o 
  -1  10   3      267.33      266.15      3.10 o 
   0  10   3      645.04      645.08      6.20 o 
   1  10   3      277.59      280.09      3.10 o 
   2  10   3      671.51      650.96      5.89 o 
   3  10   3      595.37      633.30      6.20 o 
   4  10   3     1067.18     1073.58     11.15 o 
   5  10   3      600.85      649.41      7.75 o 
   6  10   3      497.77      525.48      7.44 o 
   7  10   3        5.35        6.82      2.17 o 
   8  10   3      439.08      480.86      8.68 o 
   9  10   3       79.68       70.33      4.96 o 
  10  10   3       22.42       23.24      7.44 o 
 -10  11   3      163.85      174.75     12.39 o 
  -9  11   3       73.20       82.11      8.06 o 
  -8  11   3      173.73      174.75      6.51 o 
  -7  11   3      108.87       92.33      4.34 o 
  -6  11   3       14.59       17.97      2.48 o 
  -5  11   3      427.90      423.85      5.58 o 
  -4  11   3      200.37      201.39      3.41 o 
  -3  11   3        8.70        8.99      1.55 o 
  -2  11   3      355.77      347.63      4.03 o 
  -1  11   3       18.94       19.83      1.24 o 
   0  11   3     1125.78     1183.88     10.53 o 
   1  11   3       20.64       19.83      1.55 o 
   2  11   3      345.79      332.14      3.72 o 
   3  11   3        7.68        7.13      0.93 o 
   4  11   3      207.92      213.17      3.41 o 
   5  11   3      432.72      427.88      6.20 o 
   6  11   3       15.68       21.07      2.17 o 
   7  11   3      112.80      101.01      3.41 o 
   8  11   3      173.95      174.44      5.58 o 
   9  11   3       71.49       77.15      7.44 o 
  10  11   3      163.85      172.58      9.91 o 
 -10  12   3       32.74       37.49      8.68 o 
  -9  12   3       25.01       26.65      8.06 o 
  -8  12   3      798.56      874.66     19.21 o 
  -7  12   3       98.72       94.50      4.34 o 
  -6  12   3      343.41      377.38      7.13 o 
  -5  12   3      216.78      196.44      3.41 o 
  -4  12   3      267.54      265.84      4.03 o 
  -3  12   3        8.21        7.44      1.55 o 
  -2  12   3      355.05      343.30      4.03 o 
  -1  12   3      307.88      306.74      4.03 o 
   0  12   3        0.90       -1.24      1.24 o 
   1  12   3      305.62      302.71      3.72 o 
   2  12   3      357.74      344.23      4.03 o 
   3  12   3        8.21        8.68      1.55 o 
   4  12   3      265.67      253.44      4.03 o 
   5  12   3      212.87      182.49      3.72 o 
   6  12   3      345.14      377.38      6.51 o 
   7  12   3       97.99       92.33      3.72 o 
   8  12   3      804.03      859.79     18.28 o 
   9  12   3       24.66       22.93      7.44 o 
  10  12   3       31.30       32.84      8.06 o 
  -9  13   3       30.50       31.91      7.75 o 
  -8  13   3       51.24       67.85      8.37 o 
  -7  13   3      175.01      182.18      6.20 o 
  -6  13   3      189.66      194.27      5.58 o 
  -5  13   3      404.55      419.21      5.89 o 
  -4  13   3       57.62       53.91      2.17 o 
  -3  13   3      191.26      184.35      3.41 o 
  -2  13   3      410.20      427.26      4.96 o 
  -1  13   3       13.65       12.39      1.55 o 
   0  13   3       20.80       19.83      1.86 o 
   1  13   3       14.93       10.84      1.55 o 
   2  13   3      402.60      403.40      4.96 o 
   3  13   3      193.90      182.80      3.41 o 
   4  13   3       53.94       47.71      2.79 o 
   5  13   3      406.75      427.88      6.51 o 
   6  13   3      190.49      209.76      4.34 o 
   7  13   3      171.69      169.17      5.89 o 
   8  13   3       51.07       65.38      6.20 o 
   9  13   3       29.97       32.84      7.44 o 
  -9  14   3        4.92        4.65      9.30 o 
  -8  14   3       27.20       22.93      7.75 o 
  -7  14   3        6.08        2.48      3.72 o 
  -6  14   3      145.57      140.66      4.96 o 
  -5  14   3       71.11       71.57      2.48 o 
  -4  14   3      155.05      163.59      3.41 o 
  -3  14   3     1319.19     1398.90     14.56 o 
  -2  14   3      318.02      329.35      4.34 o 
  -1  14   3      185.12      187.45      3.10 o 
   0  14   3       18.70       13.94      1.86 o 
   1  14   3      180.91      182.80      3.10 o 
   2  14   3      313.85      318.20      4.34 o 
   3  14   3     1321.38     1406.34     14.25 o 
   4  14   3      152.86      156.78      4.96 o 
   5  14   3       69.37       66.92      3.72 o 
   6  14   3      144.06      142.83      5.27 o 
   7  14   3        6.46        2.79      4.03 o 
   8  14   3       26.52       22.00      6.20 o 
   9  14   3        4.88        7.13      7.44 o 
  -8  15   3       59.14       53.91      8.68 o 
  -7  15   3       40.40       35.01      8.68 o 
  -6  15   3       29.54       25.10      3.72 o 
  -5  15   3      151.23      156.16      4.03 o 
  -4  15   3       95.54       93.26      3.10 o 
  -3  15   3      168.73      167.31      3.72 o 
  -2  15   3      238.68      247.56      4.03 o 
  -1  15   3       82.20       74.67      2.48 o 
   0  15   3      205.62      219.67      4.03 o 
   1  15   3       83.77       74.98      2.48 o 
   2  15   3      234.97      255.61      4.34 o 
   3  15   3      164.51      166.07      3.72 o 
   4  15   3       94.16       88.92      4.96 o 
   5  15   3      151.13      146.24      5.27 o 
   6  15   3       28.35       24.48      4.65 o 
   7  15   3       39.65       34.08      5.27 o 
   8  15   3       59.56       50.50      7.13 o 
  -8  16   3        1.19       -4.96     11.46 o 
  -7  16   3       13.12        9.60     10.22 o 
  -6  16   3       20.25       14.56      5.27 o 
  -5  16   3       74.66       73.12      4.65 o 
  -4  16   3      128.10      135.40      3.72 o 
  -3  16   3      349.32      350.11      5.89 o 
  -2  16   3      130.91      123.62      3.10 o 
  -1  16   3      247.35      282.88      4.96 o 
   0  16   3       47.31       47.71      2.48 o 
   1  16   3      243.54      281.33      4.96 o 
   2  16   3      129.72      120.22      3.41 o 
   3  16   3      350.67      352.90      6.20 o 
   4  16   3      126.21      134.47      5.27 o 
   5  16   3       73.30       69.71      4.34 o 
   6  16   3       20.94       18.90      5.27 o 
   7  16   3       12.71        9.91      6.20 o 
   8  16   3        1.24       -0.93      6.82 o 
  -8  17   3       16.04       27.27     15.49 o 
  -7  17   3       21.08       20.76      9.30 o 
  -6  17   3       13.64        5.89      6.20 o 
  -5  17   3       21.23       18.90      4.65 o 
  -4  17   3       45.25       45.55      3.72 o 
  -3  17   3       74.68       70.95      3.72 o 
  -2  17   3      126.55      120.84      3.72 o 
  -1  17   3      153.59      161.73      4.03 o 
   0  17   3       16.64       14.87      2.48 o 
   1  17   3      151.85      161.42      4.03 o 
   2  17   3      124.57      124.86      3.72 o 
   3  17   3       74.57       73.12      3.41 o 
   4  17   3       45.58       43.69      4.34 o 
   5  17   3       21.86       21.07      4.65 o 
   6  17   3       13.25       11.15      5.58 o 
   7  17   3       21.18       22.93      6.51 o 
   8  17   3       16.71       12.39     12.08 o 
  -7  18   3       14.24        6.20     10.84 o 
  -6  18   3        8.85       11.77      7.13 o 
  -5  18   3        0.11        2.48      7.44 o 
  -4  18   3       78.50       77.77      5.27 o 
  -3  18   3       46.59       47.09      3.72 o 
  -2  18   3        9.87        4.03      2.48 o 
  -1  18   3       90.90       96.05      4.03 o 
   0  18   3       34.49       37.80      3.10 o 
   1  18   3       89.20       88.30      3.72 o 
   2  18   3        9.36        5.27      2.79 o 
   3  18   3       47.32       52.98      3.72 o 
   4  18   3       77.41       79.94      5.58 o 
   5  18   3        0.09       -3.72      6.20 o 
   6  18   3        9.18       14.87      6.20 o 
   7  18   3       13.67       15.49      7.44 o 
  -6  19   3        1.41        4.34      7.44 o 
  -5  19   3        1.79        9.60      6.82 o 
  -4  19   3       31.18       38.73      6.51 o 
  -3  19   3        0.81        0.31      3.72 o 
  -2  19   3       19.79       23.86      3.72 o 
  -1  19   3       30.47       30.67      4.03 o 
   0  19   3        0.00        3.10      3.41 o 
   1  19   3       30.90       29.12      3.41 o 
   2  19   3       19.20       17.04      3.41 o 
   3  19   3        0.92       -2.79      4.96 o 
   4  19   3       30.64       31.60      5.89 o 
   5  19   3        1.80        0.31      5.89 o 
   6  19   3        1.30        2.48      5.58 o 
  -5  20   3       17.09       14.87      7.44 o 
  -4  20   3       72.20       64.45      7.44 o 
  -3  20   3       83.87       96.98      6.20 o 
  -2  20   3       26.89       29.12      4.34 o 
  -1  20   3       97.81       94.50      5.58 o 
   0  20   3      132.98      133.54      5.58 o 
   1  20   3       97.51       87.06      4.96 o 
   2  20   3       26.76       24.79      4.34 o 
   3  20   3       84.32       91.09      7.13 o 
   4  20   3       71.84       67.85      6.82 o 
   5  20   3       17.49        8.68      6.82 o 
  -4  21   3       54.08       57.94      8.37 o 
  -3  21   3       28.70       17.66      6.20 o 
  -2  21   3        5.07        3.10      5.58 o 
  -1  21   3        6.61       11.15      4.65 o 
   0  21   3      102.39      109.68      5.89 o 
   1  21   3        6.48        8.99      4.34 o 
   2  21   3        5.10        8.06      4.96 o 
   3  21   3       28.95       29.12      6.20 o 
   4  21   3       53.11       59.49     10.22 o 
  -3  22   3       13.90        7.75      7.75 o 
  -2  22   3        9.10       18.59      9.91 o 
  -1  22   3        4.66        1.55      5.89 o 
   0  22   3       12.73        4.65      5.27 o 
   1  22   3        4.57       -0.31      7.44 o 
   2  22   3        9.29       12.39      8.06 o 
   3  22   3       14.01       18.90      6.82 o 
  -1  23   3       29.79       28.19     13.94 o 
   0  23   3       10.33       15.80      7.44 o 
   1  23   3       30.11       31.60     10.53 o 
   0   0   4     7344.70     7199.01    101.63 o 
   1   0   4     5982.76     6148.98     60.73 o 
   2   0   4     1270.14     1264.44     12.70 o 
   3   0   4     1415.35     1479.77     13.94 o 
   4   0   4      690.54      716.03      8.37 o 
   5   0   4     3838.97     3938.31     42.76 o 
   6   0   4      353.66      336.17      5.27 o 
   7   0   4       67.89       59.18      2.79 o 
   8   0   4       29.29       23.55      2.48 o 
   9   0   4       97.32      118.98      4.34 o 
  10   0   4      124.07       99.15      6.20 o 
  11   0   4       35.82       29.12      6.20 o 
 -11   1   4       54.82       54.84      7.44 o 
 -10   1   4       68.84       67.85      6.20 o 
  -9   1   4      172.58      175.06      4.65 o 
  -8   1   4      228.15      239.50      4.96 o 
  -7   1   4     1521.77     1579.23     19.52 o 
  -6   1   4      708.62      692.79      8.99 o 
  -5   1   4     1006.91     1009.44     11.77 o 
  -4   1   4     4604.23     5009.41     57.01 o 
  -3   1   4     1017.64     1027.72     10.84 o 
  -2   1   4     6812.59     6575.00     61.97 o 
  -1   1   4     6298.58     6131.94     49.57 o 
   0   1   4      297.64      311.38      3.10 o 
   1   1   4     6214.64     6069.97     57.32 o 
   2   1   4     6759.31     6555.17     65.07 o 
   3   1   4     1025.81     1041.66     11.15 o 
   4   1   4     4670.69     5096.16     49.26 o 
   5   1   4     1026.90     1068.93     12.70 o 
   6   1   4      697.87      686.90      9.30 o 
   7   1   4     1521.52     1579.23     19.52 o 
   8   1   4      225.07      229.28      4.96 o 
   9   1   4      178.27      183.11      4.96 o 
  10   1   4       72.62       77.46      5.89 o 
  11   1   4       52.75       52.05      6.20 o 
 -11   2   4       24.96       34.39      9.91 o 
 -10   2   4       66.89       63.83      5.89 o 
  -9   2   4       51.00       48.64      3.10 o 
  -8   2   4      135.48      129.51      3.72 o 
  -7   2   4      114.07      121.46      3.41 o 
  -6   2   4      834.91      817.65     10.53 o 
  -5   2   4      868.64      849.88     11.15 o 
  -4   2   4      354.22      311.07      4.03 o 
  -3   2   4     1419.87     1379.07     13.01 o 
  -2   2   4     4068.91     4052.33     34.70 o 
  -1   2   4    10625.34    10089.46     99.15 o 
   0   2   4      428.74      417.66      4.03 o 
   1   2   4    10653.33    10261.42     96.05 o 
   2   2   4     4041.70     4023.82     38.73 o 
   3   2   4     1437.90     1400.76     14.25 o 
   4   2   4      353.72      318.82      4.03 o 
   5   2   4      860.72      849.88      9.91 o 
   6   2   4      833.30      821.68      9.60 o 
   7   2   4      120.81      116.81      3.41 o 
   8   2   4      141.06      137.26      4.03 o 
   9   2   4       52.89       52.36      3.72 o 
  10   2   4       69.33       70.33      6.51 o 
  11   2   4       26.49       33.77      6.82 o 
 -11   3   4      154.26      135.09     10.53 o 
 -10   3   4       66.91       56.39      5.58 o 
  -9   3   4      247.44      251.59      5.27 o 
  -8   3   4      295.70      295.89      5.89 o 
  -7   3   4      241.64      241.05      4.65 o 
  -6   3   4       80.18       77.15      3.10 o 
  -5   3   4     1291.11     1235.00     15.18 o 
  -4   3   4     4182.11     4690.28     42.14 o 
  -3   3   4     1630.49     1639.34     16.73 o 
  -2   3   4      719.31      739.58      7.13 o 
  -1   3   4     1681.67     1674.66     14.56 o 
   0   3   4       34.73       34.70      0.93 o 
   1   3   4     1697.66     1683.95     14.56 o 
   2   3   4      743.34      750.42      8.37 o 
   3   3   4     1600.11     1605.56     15.49 o 
   4   3   4     4205.26     4685.63     41.83 o 
   5   3   4     1301.54     1251.42     12.70 o 
   6   3   4       86.72       87.06      2.17 o 
   7   3   4      236.17      241.98      4.34 o 
   8   3   4      305.55      311.07      6.20 o 
   9   3   4      254.79      261.19      6.51 o 
  10   3   4       66.75       55.77      5.58 o 
  11   3   4      156.32      131.99      9.30 o 
 -11   4   4      161.45      153.99     11.46 o 
 -10   4   4       29.44       25.41      6.51 o 
  -9   4   4       43.28       39.97      2.79 o 
  -8   4   4       57.62       57.63      2.79 o 
  -7   4   4      298.15      296.82      5.58 o 
  -6   4   4      982.02     1024.31     12.39 o 
  -5   4   4      327.95      355.69      4.65 o 
  -4   4   4     2332.56     2535.07     24.17 o 
  -3   4   4     3104.58     3274.33     29.43 o 
  -2   4   4      898.62      863.82      8.68 o 
  -1   4   4     2162.64     2033.14     18.90 o 
   0   4   4     3203.22     3029.87     26.03 o 
   1   4   4     2156.24     2046.15     19.21 o 
   2   4   4      917.32      895.42      8.99 o 
   3   4   4     3085.36     3263.80     30.36 o 
   4   4   4     2279.85     2467.83     22.93 o 
   5   4   4      324.91      351.66      4.34 o 
   6   4   4      994.13     1037.95     11.77 o 
   7   4   4      311.04      317.27      5.27 o 
   8   4   4       57.77       58.25      2.79 o 
   9   4   4       41.38       38.11      3.72 o 
  10   4   4       26.26       16.73      4.96 o 
  11   4   4      162.79      157.09      8.99 o 
 -11   5   4       79.58       90.47      9.91 o 
 -10   5   4       34.13       26.96      5.89 o 
  -9   5   4       24.69       23.24      3.10 o 
  -8   5   4      649.36      683.19     10.22 o 
  -7   5   4      683.28      685.66      9.60 o 
  -6   5   4      751.55      760.64      8.99 o 
  -5   5   4      197.88      181.25      2.79 o 
  -4   5   4      322.24      365.30      4.34 o 
  -3   5   4      556.02      564.52      5.89 o 
  -2   5   4     1437.41     1487.83     13.32 o 
  -1   5   4     1622.64     1652.04     14.56 o 
   0   5   4       26.98       30.36      0.93 o 
   1   5   4     1636.85     1639.34     13.94 o 
   2   5   4     1409.36     1472.95     14.25 o 
   3   5   4      537.03      537.25      5.89 o 
   4   5   4      316.54      357.55      4.03 o 
   5   5   4      207.21      196.13      2.79 o 
   6   5   4      754.77      772.42      8.37 o 
   7   5   4      684.19      694.65      8.06 o 
   8   5   4      667.01      712.00     10.84 o 
   9   5   4       26.20       27.58      2.48 o 
  10   5   4       33.32       31.60      6.82 o 
  11   5   4       82.90       93.88      8.37 o 
 -11   6   4      150.65      180.63     11.77 o 
 -10   6   4       18.58       11.77      6.51 o 
  -9   6   4        9.53        8.37      4.03 o 
  -8   6   4      102.42       98.84      3.10 o 
  -7   6   4       37.39       45.86      2.17 o 
  -6   6   4      273.78      260.57      3.72 o 
  -5   6   4       37.26       32.84      1.86 o 
  -4   6   4     1456.95     1434.22     14.25 o 
  -3   6   4      318.25      303.64      3.72 o 
  -2   6   4      199.77      181.56      2.48 o 
  -1   6   4     5713.07     5767.26     47.40 o 
   0   6   4      327.79      235.16      2.79 o 
   1   6   4     5750.43     5810.64     47.71 o 
   2   6   4      200.59      180.32      2.48 o 
   3   6   4      325.50      304.57      3.41 o 
   4   6   4     1452.15     1449.10     13.63 o 
   5   6   4       39.59       33.77      1.55 o 
   6   6   4      274.86      259.95      3.72 o 
   7   6   4       36.08       45.55      2.17 o 
   8   6   4      102.27      102.87      3.10 o 
   9   6   4       10.16        7.13      3.10 o 
  10   6   4       16.99       16.73      7.13 o 
  11   6   4      149.64      156.78     10.53 o 
 -11   7   4       30.44       41.21      9.91 o 
 -10   7   4       39.65       43.69      8.37 o 
  -9   7   4       72.85       73.74      8.06 o 
  -8   7   4       63.90       62.28      3.41 o 
  -7   7   4      582.50      585.90      8.68 o 
  -6   7   4       39.82       38.42      2.48 o 
  -5   7   4      116.73      120.53      2.48 o 
  -4   7   4      151.13      135.40      2.48 o 
  -3   7   4      423.37      413.32      4.65 o 
  -2   7   4     1445.70     1364.82     12.08 o 
  -1   7   4     3371.88     3295.09     26.65 o 
   0   7   4       67.47       78.08      1.55 o 
   1   7   4     3379.20     3353.03     28.19 o 
   2   7   4     1452.17     1395.81     12.39 o 
   3   7   4      426.03      414.25      4.65 o 
   4   7   4      151.42      138.19      2.17 o 
   5   7   4      115.01      121.46      2.48 o 
   6   7   4       42.00       43.38      2.17 o 
   7   7   4      596.92      615.64      8.68 o 
   8   7   4       67.12       70.02      2.48 o 
   9   7   4       69.06       76.53      4.03 o 
  10   7   4       40.01       38.73      5.27 o 
  11   7   4       31.28       33.46      9.91 o 
 -11   8   4       67.56       85.20     10.53 o 
 -10   8   4       24.66       30.36      8.37 o 
  -9   8   4       19.44       18.90      6.82 o 
  -8   8   4      630.88      655.30     10.22 o 
  -7   8   4      329.66      316.34      5.58 o 
  -6   8   4       38.06       29.43      1.86 o 
  -5   8   4      712.20      723.77      8.06 o 
  -4   8   4      703.11      685.66      7.44 o 
  -3   8   4     1630.81     1746.23     16.11 o 
  -2   8   4      298.36      250.66      3.10 o 
  -1   8   4     5000.54     5344.96     41.83 o 
   0   8   4     1253.34     1371.64     11.46 o 
   1   8   4     4997.29     5323.27     42.76 o 
   2   8   4      295.01      246.63      3.10 o 
   3   8   4     1595.00     1703.47     15.49 o 
   4   8   4      701.22      678.23      7.13 o 
   5   8   4      709.41      716.03      7.75 o 
   6   8   4       39.23       32.84      1.86 o 
   7   8   4      327.28      312.00      5.27 o 
   8   8   4      634.13      681.95      8.99 o 
   9   8   4       20.51       17.04      4.03 o 
  10   8   4       25.61       25.10      7.13 o 
  11   8   4       67.47       68.47      8.06 o 
 -10   9   4       94.33       94.50      8.99 o 
  -9   9   4      120.77      131.06      7.13 o 
  -8   9   4      167.93      178.77      5.27 o 
  -7   9   4      144.41      150.27      4.03 o 
  -6   9   4      244.38      238.88      4.34 o 
  -5   9   4      106.10      112.47      2.79 o 
  -4   9   4      422.57      419.21      5.27 o 
  -3   9   4      385.35      368.39      4.65 o 
  -2   9   4     1066.47     1113.86     10.84 o 
  -1   9   4     2205.58     2180.31     17.97 o 
   0   9   4     1217.55     1316.80     11.15 o 
   1   9   4     2231.29     2217.18     18.28 o 
   2   9   4     1067.93     1121.60      9.60 o 
   3   9   4      382.80      363.44      4.03 o 
   4   9   4      409.25      410.53      4.65 o 
   5   9   4      107.28      116.19      2.48 o 
   6   9   4      244.11      238.26      3.72 o 
   7   9   4      150.88      155.85      3.72 o 
   8   9   4      168.37      175.37      4.65 o 
   9   9   4      118.54      126.72      5.58 o 
  10   9   4       96.05       97.60      8.99 o 
 -10  10   4        7.85        1.86      7.44 o 
  -9  10   4       34.48       37.18      6.82 o 
  -8  10   4      654.60      691.55     13.32 o 
  -7  10   4      105.36       93.88      3.41 o 
  -6  10   4      339.82      364.68      6.20 o 
  -5  10   4       94.52       89.23      2.48 o 
  -4  10   4        8.60        8.37      1.55 o 
  -3  10   4      513.02      456.70      5.58 o 
  -2  10   4      161.64      170.10      2.79 o 
  -1  10   4      351.21      366.22      4.03 o 
   0  10   4       33.94       19.21      1.24 o 
   1  10   4      346.12      369.01      4.03 o 
   2  10   4      163.74      174.44      2.79 o 
   3  10   4      513.26      454.22      4.96 o 
   4  10   4        9.66        7.44      1.86 o 
   5  10   4       92.68       89.85      2.17 o 
   6  10   4      336.08      348.25      4.96 o 
   7  10   4      102.71       90.78      2.79 o 
   8  10   4      654.46      712.00     11.77 o 
   9  10   4       35.13       34.08      6.51 o 
  10  10   4        8.21        7.75      8.06 o 
 -10  11   4       12.61       10.84      9.30 o 
  -9  11   4      128.78      128.27      9.30 o 
  -8  11   4       26.63       26.65      4.34 o 
  -7  11   4      106.16      108.75      3.10 o 
  -6  11   4       85.58       87.68      2.79 o 
  -5  11   4       78.90       70.33      2.48 o 
  -4  11   4      194.26      194.89      3.41 o 
  -3  11   4      205.82      211.93      3.41 o 
  -2  11   4       46.52       43.38      1.86 o 
  -1  11   4     1070.95     1122.53     10.53 o 
   0  11   4      391.33      355.38      4.03 o 
   1  11   4     1066.01     1107.04      9.91 o 
   2  11   4       48.78       44.31      1.55 o 
   3  11   4      200.89      206.04      3.10 o 
   4  11   4      190.98      192.41      3.72 o 
   5  11   4       78.87       75.60      1.86 o 
   6  11   4       81.80       75.91      2.79 o 
   7  11   4      103.64      102.87      3.10 o 
   8  11   4       27.22       22.31      4.65 o 
   9  11   4      132.20      118.98      6.82 o 
  10  11   4       13.22       14.56      7.75 o 
 -10  12   4       78.62       85.51     10.22 o 
  -9  12   4       59.85       65.99      9.30 o 
  -8  12   4       19.57       21.07      5.58 o 
  -7  12   4      286.41      285.36      7.13 o 
  -6  12   4       10.13       15.18      2.17 o 
  -5  12   4      151.65      156.16      3.72 o 
  -4  12   4       30.25       26.34      1.86 o 
  -3  12   4      262.51      269.25      4.34 o 
  -2  12   4      534.20      529.51      5.89 o 
  -1  12   4      381.68      404.02      4.96 o 
   0  12   4       23.70       31.29      1.55 o 
   1  12   4      375.65      395.35      4.34 o 
   2  12   4      539.75      536.32      5.89 o 
   3  12   4      265.78      276.06      4.03 o 
   4  12   4       33.50       32.84      2.48 o 
   5  12   4      149.31      157.09      4.34 o 
   6  12   4       10.55       17.97      1.55 o 
   7  12   4      283.93      272.65      5.89 o 
   8  12   4       19.75       17.35      4.96 o 
   9  12   4       61.38       65.68      6.51 o 
  10  12   4       77.33       86.75      9.60 o 
  -9  13   4       19.65       20.14      9.30 o 
  -8  13   4      119.17      120.84      8.99 o 
  -7  13   4      166.65      161.11      5.89 o 
  -6  13   4      238.85      212.24      4.03 o 
  -5  13   4      202.64      189.93      4.03 o 
  -4  13   4      239.85      257.16      4.34 o 
  -3  13   4      365.12      363.75      5.27 o 
  -2  13   4       16.61       15.80      1.55 o 
  -1  13   4       31.33       28.81      1.86 o 
   0  13   4     1675.48     1782.17     15.49 o 
   1  13   4       31.20       28.81      1.55 o 
   2  13   4       18.07       14.56      1.55 o 
   3  13   4      364.18      363.13      4.96 o 
   4  13   4      240.70      259.33      4.96 o 
   5  13   4      207.17      188.07      4.96 o 
   6  13   4      238.06      206.66      5.58 o 
   7  13   4      166.86      154.30      5.58 o 
   8  13   4      116.66      130.75      7.44 o 
   9  13   4       19.05       21.38      6.82 o 
  -9  14   4       23.18       15.49      8.37 o 
  -8  14   4      174.32      172.58     11.15 o 
  -7  14   4        3.97        4.65      5.89 o 
  -6  14   4       45.30       46.79      4.03 o 
  -5  14   4      169.99      161.73      3.72 o 
  -4  14   4       44.27       47.40      2.48 o 
  -3  14   4      198.68      211.62      4.03 o 
  -2  14   4       19.96       24.79      1.55 o 
  -1  14   4      243.78      242.60      3.72 o 
   0  14   4      439.81      445.23      5.27 o 
   1  14   4      239.02      238.57      3.72 o 
   2  14   4       21.48       24.17      1.86 o 
   3  14   4      201.17      220.60      4.03 o 
   4  14   4       41.87       43.38      3.10 o 
   5  14   4      172.50      170.10      4.96 o 
   6  14   4       46.61       45.86      3.72 o 
   7  14   4        4.19        4.34      4.03 o 
   8  14   4      174.61      183.11      8.06 o 
   9  14   4       23.63       18.59     10.84 o 
  -8  15   4       73.98       70.02      9.91 o 
  -7  15   4       31.06       23.55      7.75 o 
  -6  15   4        3.42        0.00      5.27 o 
  -5  15   4       32.19       33.77      2.79 o 
  -4  15   4       82.20       74.98      2.79 o 
  -3  15   4        3.58        4.34      2.48 o 
  -2  15   4      205.68      189.93      3.41 o 
  -1  15   4        1.40        1.55      1.86 o 
   0  15   4       86.91       76.53      2.48 o 
   1  15   4        1.57        3.10      1.86 o 
   2  15   4      208.31      191.17      3.72 o 
   3  15   4        3.44        8.06      1.86 o 
   4  15   4       84.98       80.56      4.03 o 
   5  15   4       31.04       26.03      4.03 o 
   6  15   4        3.74        8.37      4.34 o 
   7  15   4       31.69       28.81      5.58 o 
   8  15   4       73.36       58.25      6.51 o 
  -8  16   4       58.77       53.91     10.84 o 
  -7  16   4        7.34        0.00      8.99 o 
  -6  16   4       34.52       33.46      6.51 o 
  -5  16   4       56.36       54.84      4.34 o 
  -4  16   4       76.84       73.12      3.10 o 
  -3  16   4      158.65      161.73      4.03 o 
  -2  16   4      182.73      191.48      3.72 o 
  -1  16   4       20.17       17.66      2.17 o 
   0  16   4      120.53      105.96      3.41 o 
   1  16   4       19.53       15.49      2.17 o 
   2  16   4      185.65      199.84      4.03 o 
   3  16   4      162.47      172.89      4.34 o 
   4  16   4       76.17       77.15      4.03 o 
   5  16   4       56.47       57.01      4.65 o 
   6  16   4       34.29       38.42      4.96 o 
   7  16   4        7.37        4.65      6.82 o 
   8  16   4       58.75       53.91      7.75 o 
  -7  17   4       12.63       14.25     11.15 o 
  -6  17   4       14.43       17.04      6.51 o 
  -5  17   4        8.39       10.53      5.89 o 
  -4  17   4       39.66       35.63      3.41 o 
  -3  17   4       34.42       34.39      3.10 o 
  -2  17   4        8.88       14.56      2.48 o 
  -1  17   4      239.31      240.43      5.27 o 
   0  17   4      236.04      239.81      5.89 o 
   1  17   4      240.24      236.40      4.96 o 
   2  17   4        8.65       12.70      2.48 o 
   3  17   4       34.87       36.87      2.79 o 
   4  17   4       40.87       38.73      4.03 o 
   5  17   4        8.09       12.08      4.96 o 
   6  17   4       14.50       14.25      5.27 o 
   7  17   4       11.85       11.15      6.20 o 
  -7  18   4       18.14        5.58      9.91 o 
  -6  18   4        1.91        0.93      7.13 o 
  -5  18   4        0.29        0.31      6.20 o 
  -4  18   4       99.40       97.91      5.58 o 
  -3  18   4       80.67       75.91      4.34 o 
  -2  18   4      241.76      232.38      5.89 o 
  -1  18   4       65.12       63.52      3.72 o 
   0  18   4       11.21        8.99      2.48 o 
   1  18   4       64.19       61.35      3.41 o 
   2  18   4      241.37      229.90      5.58 o 
   3  18   4       81.97       84.28      5.27 o 
   4  18   4      100.18      107.51      6.20 o 
   5  18   4        0.23        4.34      5.89 o 
   6  18   4        2.08       -4.34      7.44 o 
   7  18   4       18.22       10.84      6.20 o 
  -6  19   4       22.15       20.76      8.06 o 
  -5  19   4       19.21       13.94      6.82 o 
  -4  19   4       11.41       19.52      5.89 o 
  -3  19   4       21.51       22.62      3.72 o 
  -2  19   4       60.18       63.21      4.65 o 
  -1  19   4       47.42       41.21      4.03 o 
   0  19   4       73.95       87.06      4.34 o 
   1  19   4       48.46       44.93      3.72 o 
   2  19   4       60.60       64.14      4.03 o 
   3  19   4       21.81       26.03      4.96 o 
   4  19   4       11.67       22.31      4.34 o 
   5  19   4       19.30       17.35      5.58 o 
   6  19   4       22.25       22.62      6.20 o 
  -5  20   4        2.19        4.34      8.37 o 
  -4  20   4       33.10       35.94      6.82 o 
  -3  20   4       96.77      108.13      7.44 o 
  -2  20   4      110.81      114.02      5.89 o 
  -1  20   4       35.08       37.80      4.96 o 
   0  20   4       27.80       30.36      4.96 o 
   1  20   4       34.95       36.25      4.65 o 
   2  20   4      110.65      106.89      5.89 o 
   3  20   4       97.39      109.68      6.20 o 
   4  20   4       32.31       31.29      6.82 o 
   5  20   4        2.08        2.79      8.37 o 
  -4  21   4       86.30       96.05     10.22 o 
  -3  21   4        1.78        4.96      5.89 o 
  -2  21   4       14.50       21.07      6.82 o 
  -1  21   4       84.06       87.68      5.27 o 
   0  21   4        5.21        3.10      4.65 o 
   1  21   4       83.70       93.88      5.89 o 
   2  21   4       14.12       11.77      5.89 o 
   3  21   4        1.90        1.55      6.20 o 
   4  21   4       85.99       88.30      8.99 o 
  -3  22   4       32.34       46.48     10.22 o 
  -2  22   4        1.01        7.75      9.91 o 
  -1  22   4       19.95       13.01      9.60 o 
   0  22   4       12.30       10.53      5.58 o 
   1  22   4       19.59       14.25     11.46 o 
   2  22   4        1.06        1.86      7.75 o 
   3  22   4       32.03       38.42     11.46 o 
   1   0   5     1001.60     1090.00     10.22 o 
   2   0   5      151.00      137.26      2.17 o 
   3   0   5       26.37       39.04      1.24 o 
   4   0   5      161.55      208.52      3.41 o 
   5   0   5      844.78      917.73     10.84 o 
   6   0   5      564.78      545.00      7.75 o 
   7   0   5      255.56      245.08      4.96 o 
   8   0   5       35.14       37.80      3.10 o 
   9   0   5        4.46        4.96      3.10 o 
  10   0   5       45.04       45.55      5.27 o 
  11   0   5      657.25      727.49     20.14 o 
 -11   1   5      117.90      112.16      8.99 o 
 -10   1   5       81.37       86.75      6.20 o 
  -9   1   5      134.88      128.89      4.34 o 
  -8   1   5      407.42      429.12      7.44 o 
  -7   1   5      790.55      781.40     11.15 o 
  -6   1   5      275.54      234.54      4.34 o 
  -5   1   5      584.09      538.49      7.13 o 
  -4   1   5      615.26      672.34      8.06 o 
  -3   1   5      647.15      645.70      6.51 o 
  -2   1   5     3569.75     3454.97     31.91 o 
  -1   1   5     3007.42     2867.52     26.03 o 
   0   1   5     7805.58     7458.96     62.90 o 
   1   1   5     3006.90     2873.72     24.48 o 
   2   1   5     3542.88     3437.00     32.22 o 
   3   1   5      629.70      622.15      6.82 o 
   4   1   5      611.07      682.26      8.06 o 
   5   1   5      578.81      512.47      7.13 o 
   6   1   5      283.04      260.57      4.65 o 
   7   1   5      802.88      789.77     10.84 o 
   8   1   5      398.85      421.99      7.13 o 
   9   1   5      131.45      127.03      4.96 o 
  10   1   5       79.41       88.30      6.51 o 
  11   1   5      113.90       96.05      7.44 o 
 -11   2   5      247.61      262.12     12.39 o 
 -10   2   5      143.54      158.33      7.44 o 
  -9   2   5       87.05       77.77      3.72 o 
  -8   2   5      529.69      559.87      8.99 o 
  -7   2   5      908.63      897.28     11.77 o 
  -6   2   5      410.46      407.12      5.89 o 
  -5   2   5      597.96      566.38      8.06 o 
  -4   2   5       42.93       29.74      1.24 o 
  -3   2   5      604.92      532.92      5.58 o 
  -2   2   5     4247.89     4170.07     35.63 o 
  -1   2   5      983.71      930.43      8.37 o 
   0   2   5     1796.35     1724.85     15.18 o 
   1   2   5      963.85      905.65      7.75 o 
   2   2   5     4295.72     4213.75     39.04 o 
   3   2   5      609.86      530.44      6.20 o 
   4   2   5       41.91       28.19      1.24 o 
   5   2   5      597.00      560.18      6.51 o 
   6   2   5      419.26      415.49      6.51 o 
   7   2   5      906.28      872.18     12.39 o 
   8   2   5      528.94      565.14      8.99 o 
   9   2   5       90.68       79.63      4.34 o 
  10   2   5      138.71      145.00      7.13 o 
  11   2   5      239.35      245.08     10.84 o 
 -11   3   5       57.64       48.95      8.06 o 
 -10   3   5       23.41       30.67      7.44 o 
  -9   3   5       91.43       92.33      3.72 o 
  -8   3   5       72.41       68.47      3.10 o 
  -7   3   5     1138.38     1152.90     15.18 o 
  -6   3   5      666.23      717.89     10.22 o 
  -5   3   5     1073.48     1174.89     12.70 o 
  -4   3   5       38.66       56.39      1.55 o 
  -3   3   5      665.37      666.76      6.51 o 
  -2   3   5     4215.44     4177.50     35.94 o 
  -1   3   5     7080.66     6818.84     59.49 o 
   0   3   5      237.34      232.07      2.48 o 
   1   3   5     7054.28     6687.78     63.52 o 
   2   3   5     4243.18     4201.98     37.49 o 
   3   3   5      665.93      661.81      7.13 o 
   4   3   5       37.00       57.94      1.55 o 
   5   3   5     1054.24     1144.53     12.39 o 
   6   3   5      678.48      717.89      8.37 o 
   7   3   5     1136.26     1130.28     15.18 o 
   8   3   5       70.46       72.81      3.41 o 
   9   3   5       96.31       96.36      4.34 o 
  10   3   5       22.27       30.05      5.89 o 
  11   3   5       56.52       54.84      9.60 o 
 -11   4   5       27.04       30.98      7.75 o 
 -10   4   5       45.35       43.38      6.82 o 
  -9   4   5      310.79      312.62      6.20 o 
  -8   4   5      134.52      111.54      3.72 o 
  -7   4   5        2.39        4.65      2.17 o 
  -6   4   5       80.82       86.75      2.79 o 
  -5   4   5      584.89      568.24      6.20 o 
  -4   4   5     2370.33     2680.38     25.72 o 
  -3   4   5      226.90      207.28      2.79 o 
  -2   4   5      941.66      946.24      8.99 o 
  -1   4   5      638.89      698.37      6.82 o 
   0   4   5     3087.04     3117.87     26.65 o 
   1   4   5      624.79      685.97      6.51 o 
   2   4   5      925.54      929.19      9.60 o 
   3   4   5      230.66      206.35      2.79 o 
   4   4   5     2373.31     2703.00     24.17 o 
   5   4   5      592.24      573.81      6.51 o 
   6   4   5       76.96       85.20      2.17 o 
   7   4   5        2.88        4.34      1.86 o 
   8   4   5      130.52      109.06      4.34 o 
   9   4   5      314.11      314.17      7.75 o 
  10   4   5       43.84       42.14      5.58 o 
  11   4   5       30.15       41.52      8.06 o 
 -11   5   5        3.01       -2.17      8.06 o 
 -10   5   5       27.83       20.45      6.82 o 
  -9   5   5       22.78       23.86      3.41 o 
  -8   5   5      174.09      192.72      4.65 o 
  -7   5   5      757.18      803.71     11.46 o 
  -6   5   5      799.82      876.83     10.22 o 
  -5   5   5      289.58      311.38      3.72 o 
  -4   5   5      411.18      422.30      4.96 o 
  -3   5   5     1509.05     1463.97     13.63 o 
  -2   5   5     1137.24     1164.98     11.46 o 
  -1   5   5      255.91      272.65      3.41 o 
   0   5   5     8287.70     8183.67     68.78 o 
   1   5   5      275.71      289.70      3.41 o 
   2   5   5     1149.42     1177.37     11.15 o 
   3   5   5     1512.44     1467.07     14.56 o 
   4   5   5      399.90      416.42      4.65 o 
   5   5   5      293.81      316.65      4.03 o 
   6   5   5      811.76      884.58      9.60 o 
   7   5   5      755.66      813.94      9.91 o 
   8   5   5      170.40      192.72      4.96 o 
   9   5   5       23.56       21.38      3.41 o 
  10   5   5       27.84       17.97      4.65 o 
  11   5   5        2.75        0.31      6.82 o 
 -11   6   5       35.64       26.96      7.44 o 
 -10   6   5       17.68       25.10      7.13 o 
  -9   6   5       46.26       44.31      4.96 o 
  -8   6   5      134.67      130.75      3.72 o 
  -7   6   5      569.48      575.05      7.44 o 
  -6   6   5      619.22      658.09      7.44 o 
  -5   6   5      313.77      291.24      3.72 o 
  -4   6   5      169.14      152.75      2.17 o 
  -3   6   5     1131.63     1134.61     11.46 o 
  -2   6   5      564.48      604.49      6.20 o 
  -1   6   5     3647.46     3801.67     31.60 o 
   0   6   5     2078.05     1912.92     17.04 o 
   1   6   5     3633.61     3790.83     31.60 o 
   2   6   5      569.73      612.54      6.20 o 
   3   6   5     1164.34     1160.95     11.46 o 
   4   6   5      169.96      151.20      2.48 o 
   5   6   5      312.68      290.32      4.03 o 
   6   6   5      620.16      643.53      7.44 o 
   7   6   5      559.71      573.50      7.75 o 
   8   6   5      130.85      125.79      3.41 o 
   9   6   5       46.56       54.22      3.72 o 
  10   6   5       16.76       18.90      5.27 o 
  11   6   5       38.44       26.65      9.91 o 
 -11   7   5        4.77       11.77      7.13 o 
 -10   7   5       86.03       91.71      9.60 o 
  -9   7   5      108.05      117.43      7.75 o 
  -8   7   5      381.61      366.84      7.44 o 
  -7   7   5       17.10       18.28      2.17 o 
  -6   7   5      356.53      358.17      5.27 o 
  -5   7   5     1144.86     1149.80     11.77 o 
  -4   7   5      423.14      438.73      4.96 o 
  -3   7   5      549.08      566.07      5.89 o 
  -2   7   5      657.39      761.88      7.75 o 
  -1   7   5      602.03      609.75      5.58 o 
   0   7   5     1950.53     1802.62     15.80 o 
   1   7   5      603.91      616.26      5.89 o 
   2   7   5      673.42      776.14      7.75 o 
   3   7   5      536.10      553.67      6.51 o 
   4   7   5      423.88      449.26      4.96 o 
   5   7   5     1161.87     1176.75     12.39 o 
   6   7   5      350.46      351.66      4.96 o 
   7   7   5       18.57       19.52      1.86 o 
   8   7   5      384.29      377.07      6.20 o 
   9   7   5      106.28      119.91      4.65 o 
  10   7   5       84.75       85.82      7.13 o 
  11   7   5        5.15        7.13      8.68 o 
 -10   8   5      302.90      313.24     13.94 o 
  -9   8   5        5.99        5.58      5.58 o 
  -8   8   5       11.12        7.75      3.10 o 
  -7   8   5      116.63      113.09      3.10 o 
  -6   8   5      346.00      347.63      5.27 o 
  -5   8   5       33.64       36.25      1.86 o 
  -4   8   5      372.42      355.69      4.65 o 
  -3   8   5      415.46      417.66      4.65 o 
  -2   8   5      782.71      829.74      8.06 o 
  -1   8   5     1790.93     1937.40     15.80 o 
   0   8   5     1355.39     1451.58     12.39 o 
   1   8   5     1775.96     1938.33     16.73 o 
   2   8   5      803.05      856.07      8.06 o 
   3   8   5      409.85      421.38      4.96 o 
   4   8   5      376.09      357.86      4.96 o 
   5   8   5       33.14       34.70      1.55 o 
   6   8   5      351.27      354.14      4.96 o 
   7   8   5      113.67      112.16      3.10 o 
   8   8   5       11.18       11.77      2.48 o 
   9   8   5        6.75        4.65      3.41 o 
  10   8   5      303.75      323.16     12.39 o 
 -10   9   5       48.86       57.32      8.68 o 
  -9   9   5       18.95       22.31      6.82 o 
  -8   9   5     1057.79     1109.83     17.04 o 
  -7   9   5       97.95       97.29      3.10 o 
  -6   9   5      948.15      938.80     11.46 o 
  -5   9   5      298.19      303.64      4.34 o 
  -4   9   5        7.97       10.53      1.55 o 
  -3   9   5       19.98       14.56      1.24 o 
  -2   9   5      279.98      291.24      3.72 o 
  -1   9   5      194.83      227.42      2.79 o 
   0   9   5     2738.14     3026.78     25.41 o 
   1   9   5      198.20      228.66      3.10 o 
   2   9   5      268.58      285.36      3.41 o 
   3   9   5       19.62       13.01      1.24 o 
   4   9   5        7.45       11.46      1.86 o 
   5   9   5      303.96      308.91      4.34 o 
   6   9   5      938.94      947.78     11.15 o 
   7   9   5      100.39       98.84      3.10 o 
   8   9   5     1064.24     1137.09     17.04 o 
   9   9   5       18.65       18.90      4.34 o 
  10   9   5       48.56       51.43      7.44 o 
 -10  10   5      116.51      114.33      9.91 o 
  -9  10   5       17.28       24.48      7.44 o 
  -8  10   5       84.93       79.94      4.65 o 
  -7  10   5       92.26       91.40      3.10 o 
  -6  10   5      940.22      958.94     11.77 o 
  -5  10   5      141.47      139.74      3.10 o 
  -4  10   5      309.13      303.02      4.34 o 
  -3  10   5      424.88      437.18      4.96 o 
  -2  10   5       46.22       38.42      1.55 o 
  -1  10   5      311.00      319.75      3.72 o 
   0  10   5      285.05      298.37      3.72 o 
   1  10   5      310.80      316.96      4.03 o 
   2  10   5       46.64       37.49      1.55 o 
   3  10   5      434.01      443.68      5.27 o 
   4  10   5      303.40      299.92      4.65 o 
   5  10   5      144.53      135.40      3.41 o 
   6  10   5      951.29      959.56     11.15 o 
   7  10   5       93.96       90.16      2.79 o 
   8  10   5       83.12       79.94      4.65 o 
   9  10   5       16.17       21.38      4.96 o 
  10  10   5      116.06      129.82      9.91 o 
 -10  11   5       69.74       63.83      9.60 o 
  -9  11   5       61.11       72.81      8.37 o 
  -8  11   5      145.51      136.95      7.13 o 
  -7  11   5       15.89        9.30      2.48 o 
  -6  11   5       95.39       95.74      3.10 o 
  -5  11   5       69.60       67.23      2.48 o 
  -4  11   5      620.99      646.63      7.75 o 
  -3  11   5       61.57       56.39      2.17 o 
  -2  11   5      126.53      129.51      2.48 o 
  -1  11   5      299.16      316.65      4.03 o 
   0  11   5     1198.39     1265.68     11.46 o 
   1  11   5      304.78      316.96      4.03 o 
   2  11   5      121.95      120.22      2.48 o 
   3  11   5       61.99       56.08      1.86 o 
   4  11   5      627.44      639.81      7.75 o 
   5  11   5       71.76       73.43      3.10 o 
   6  11   5       94.08       98.84      2.17 o 
   7  11   5       15.82       12.39      2.17 o 
   8  11   5      146.97      141.90      6.82 o 
   9  11   5       61.41       68.16      6.51 o 
  10  11   5       67.76       84.58      9.91 o 
  -9  12   5       48.57       49.26      8.37 o 
  -8  12   5       56.27       59.80      6.82 o 
  -7  12   5      107.40      113.40      4.65 o 
  -6  12   5      205.04      182.18      4.03 o 
  -5  12   5      818.53      848.33     11.15 o 
  -4  12   5       50.00       46.48      2.48 o 
  -3  12   5      394.66      403.10      5.58 o 
  -2  12   5      291.10      283.81      4.03 o 
  -1  12   5      550.27      568.55      6.20 o 
   0  12   5      505.29      523.62      5.89 o 
   1  12   5      545.74      562.66      6.20 o 
   2  12   5      295.15      289.70      4.03 o 
   3  12   5      407.29      426.64      5.27 o 
   4  12   5       49.44       48.64      2.48 o 
   5  12   5      809.18      845.54     11.77 o 
   6  12   5      208.43      178.46      4.96 o 
   7  12   5      106.11      123.00      5.27 o 
   8  12   5       56.68       56.70      5.89 o 
   9  12   5       49.39       48.64      7.13 o 
  -9  13   5       94.19      105.96     10.84 o 
  -8  13   5      173.94      181.56     10.22 o 
  -7  13   5      156.32      145.62      6.51 o 
  -6  13   5       54.73       56.39      3.72 o 
  -5  13   5       23.26       26.65      2.17 o 
  -4  13   5       71.78       66.61      2.48 o 
  -3  13   5      101.62       95.74      3.10 o 
  -2  13   5      471.80      501.00      6.51 o 
  -1  13   5      715.59      734.00      7.75 o 
   0  13   5        0.18       -0.62      1.55 o 
   1  13   5      728.61      730.90      7.75 o 
   2  13   5      474.59      502.55      5.89 o 
   3  13   5       99.44       92.33      2.79 o 
   4  13   5       69.46       63.83      3.41 o 
   5  13   5       24.05       26.96      3.10 o 
   6  13   5       54.32       45.55      4.03 o 
   7  13   5      154.70      147.79      5.58 o 
   8  13   5      173.97      171.96      8.06 o 
   9  13   5       93.04      102.56      8.68 o 
  -9  14   5       20.42       19.52      8.06 o 
  -8  14   5       26.85       22.00      8.06 o 
  -7  14   5       48.52       50.50      6.82 o 
  -6  14   5       51.94       49.57      4.34 o 
  -5  14   5      208.00      203.56      4.34 o 
  -4  14   5       35.18       29.74      2.48 o 
  -3  14   5       95.95       82.73      3.10 o 
  -2  14   5      216.63      220.91      4.03 o 
  -1  14   5      944.45     1014.09     10.53 o 
   0  14   5       91.99       87.99      2.48 o 
   1  14   5      937.01      992.71     10.22 o 
   2  14   5      218.18      222.46      3.72 o 
   3  14   5       98.88       80.87      2.79 o 
   4  14   5       33.93       29.43      2.79 o 
   5  14   5      205.41      199.53      5.58 o 
   6  14   5       52.23       55.15      4.34 o 
   7  14   5       47.25       48.02      5.58 o 
   8  14   5       27.36       22.00      5.89 o 
   9  14   5       21.00       19.21     10.22 o 
  -8  15   5      101.59      101.63     10.53 o 
  -7  15   5        9.32        1.55      7.75 o 
  -6  15   5        8.72        6.20      4.96 o 
  -5  15   5      111.19      113.71      3.72 o 
  -4  15   5       42.90       42.76      2.48 o 
  -3  15   5      148.09      137.57      3.72 o 
  -2  15   5      130.70      140.36      3.41 o 
  -1  15   5      214.47      190.55      3.72 o 
   0  15   5      283.95      299.30      4.34 o 
   1  15   5      218.41      202.94      4.03 o 
   2  15   5      131.67      143.45      3.41 o 
   3  15   5      145.23      143.76      3.72 o 
   4  15   5       43.12       42.14      3.41 o 
   5  15   5      109.38      110.92      4.96 o 
   6  15   5        9.50       13.94      4.34 o 
   7  15   5        8.85        1.86      4.65 o 
   8  15   5      100.67       94.50      7.75 o 
  -8  16   5       22.31       13.63     11.77 o 
  -7  16   5       31.60       32.53      8.06 o 
  -6  16   5        8.92        5.58      6.20 o 
  -5  16   5       62.05       48.33      5.27 o 
  -4  16   5       51.38       57.63      3.10 o 
  -3  16   5       41.13       47.09      3.10 o 
  -2  16   5      200.89      199.53      4.65 o 
  -1  16   5      160.41      156.47      3.72 o 
   0  16   5       19.63       16.73      2.17 o 
   1  16   5      157.91      146.24      3.72 o 
   2  16   5      200.83      197.67      4.34 o 
   3  16   5       41.70       48.02      2.79 o 
   4  16   5       48.70       55.46      4.03 o 
   5  16   5       62.25       55.77      5.27 o 
   6  16   5        8.94       13.01      4.65 o 
   7  16   5       31.73       32.53      7.13 o 
   8  16   5       22.35        7.13      6.51 o 
  -7  17   5       21.87       14.87      7.44 o 
  -6  17   5        7.97        2.17      6.51 o 
  -5  17   5       55.54       51.12      6.20 o 
  -4  17   5       97.67       85.82      4.03 o 
  -3  17   5       55.24       61.97      3.72 o 
  -2  17   5       68.94       64.14      3.72 o 
  -1  17   5      131.79      140.36      4.03 o 
   0  17   5        0.14        1.24      2.79 o 
   1  17   5      131.19      140.36      4.65 o 
   2  17   5       67.44       57.94      3.72 o 
   3  17   5       54.58       58.56      3.72 o 
   4  17   5       96.93       85.51      5.27 o 
   5  17   5       54.95       58.56      6.20 o 
   6  17   5        7.78        6.20      5.27 o 
   7  17   5       21.68       13.01      6.51 o 
  -7  18   5        9.13        8.37      8.99 o 
  -6  18   5       82.43       81.80      8.68 o 
  -5  18   5       33.34       34.70      5.58 o 
  -4  18   5       51.80       49.88      6.20 o 
  -3  18   5       59.23       44.00      3.72 o 
  -2  18   5        0.10        0.62      3.41 o 
  -1  18   5       17.95       12.39      2.79 o 
   0  18   5        0.76       -1.55      3.10 o 
   1  18   5       17.52       11.46      2.79 o 
   2  18   5        0.14       -0.31      3.41 o 
   3  18   5       59.30       44.93      4.34 o 
   4  18   5       50.13       49.26      4.96 o 
   5  18   5       33.50       43.38      6.82 o 
   6  18   5       83.35       96.05      9.30 o 
   7  18   5        9.39        5.27      7.44 o 
  -6  19   5       12.59       14.25      8.06 o 
  -5  19   5        3.29        8.06      7.75 o 
  -4  19   5       14.10       22.00      7.44 o 
  -3  19   5       70.44       66.92      5.58 o 
  -2  19   5       57.46       57.01      4.96 o 
  -1  19   5        6.14        5.89      3.72 o 
   0  19   5        1.24        2.79      3.10 o 
   1  19   5        6.24        2.79      3.41 o 
   2  19   5       57.47       54.84      4.34 o 
   3  19   5       70.37       74.67      5.89 o 
   4  19   5       14.40       12.39      5.27 o 
   5  19   5        3.18        6.51      6.82 o 
   6  19   5       12.50        7.44      8.06 o 
  -5  20   5       36.67       35.94      7.13 o 
  -4  20   5       17.14       13.32      6.82 o 
  -3  20   5        5.23       -6.51      6.51 o 
  -2  20   5        4.52        1.55      4.65 o 
  -1  20   5       89.54       77.46      5.58 o 
   0  20   5       40.64       45.24      6.51 o 
   1  20   5       89.55       85.82      5.58 o 
   2  20   5        4.66        6.82      4.34 o 
   3  20   5        5.62        7.13      5.27 o 
   4  20   5       17.12       14.25      6.20 o 
   5  20   5       36.89       34.39      8.68 o 
  -4  21   5       80.28       61.35      9.30 o 
  -3  21   5       39.36       46.48      8.37 o 
  -2  21   5       12.83       14.56      7.75 o 
  -1  21   5       50.58       50.81      5.58 o 
   0  21   5      142.19      118.67      7.13 o 
   1  21   5       50.65       52.67      8.99 o 
   2  21   5       13.06        7.13      6.82 o 
   3  21   5       39.65       35.01      6.51 o 
   4  21   5       80.94       64.45     10.22 o 
  -3  22   5        0.48        7.44     11.15 o 
  -2  22   5       45.49       53.29      9.60 o 
  -1  22   5       21.85       20.76      7.75 o 
   0  22   5        3.01        0.00      7.13 o 
   1  22   5       21.61       26.96      8.68 o 
   2  22   5       45.69       57.94      9.30 o 
   3  22   5        0.55        8.37      9.91 o 
   0   0   6      584.00      465.68      7.13 o 
   1   0   6      953.51      893.87      8.68 o 
   2   0   6     4979.98     5123.43     45.55 o 
   3   0   6     8095.30     8409.54     74.05 o 
   4   0   6     3845.52     4601.98     41.52 o 
   5   0   6       31.60       41.52      1.55 o 
   6   0   6     1012.70     1093.10     13.94 o 
   7   0   6      521.72      518.97      8.06 o 
   8   0   6      214.00      217.50      4.96 o 
   9   0   6      244.10      220.29      6.20 o 
  10   0   6        0.32        4.03      4.65 o 
  11   0   6       40.07       37.80      7.44 o 
 -11   1   6      103.33      119.60      8.68 o 
 -10   1   6       32.58       35.32      6.20 o 
  -9   1   6      394.44      426.02      8.37 o 
  -8   1   6      245.05      210.38      5.27 o 
  -7   1   6      735.97      745.77     10.84 o 
  -6   1   6      321.06      331.21      5.27 o 
  -5   1   6      800.30      807.12      9.91 o 
  -4   1   6     2641.32     2851.10     29.43 o 
  -3   1   6     3160.96     3611.43     33.46 o 
  -2   1   6      209.82      175.37      2.48 o 
  -1   1   6     1241.68     1191.31     11.15 o 
   0   1   6     1121.92      998.60      8.99 o 
   1   1   6     1277.40     1234.69     12.08 o 
   2   1   6      208.15      172.89      2.48 o 
   3   1   6     3142.64     3596.87     35.63 o 
   4   1   6     2623.05     2826.93     29.74 o 
   5   1   6      818.62      844.92      9.30 o 
   6   1   6      315.89      332.76      5.58 o 
   7   1   6      725.95      723.77     10.53 o 
   8   1   6      251.12      219.36      5.27 o 
   9   1   6      391.53      414.25      8.68 o 
  10   1   6       33.99       28.19      4.65 o 
  11   1   6      103.71      130.44      7.75 o 
 -11   2   6       67.51       77.46      9.91 o 
 -10   2   6      180.12      195.82      8.06 o 
  -9   2   6       45.06       46.48      3.41 o 
  -8   2   6      101.70      108.44      3.72 o 
  -7   2   6      582.41      588.38      8.68 o 
  -6   2   6      254.32      264.91      4.65 o 
  -5   2   6      435.46      432.84      5.27 o 
  -4   2   6     2132.67     2141.89     21.38 o 
  -3   2   6     3828.11     3936.76     35.94 o 
  -2   2   6      137.78      113.40      1.55 o 
  -1   2   6     1312.78     1296.35     12.39 o 
   0   2   6       17.68       22.93      0.93 o 
   1   2   6     1294.31     1276.21     12.39 o 
   2   2   6      135.72      111.54      1.86 o 
   3   2   6     3865.07     3992.84     40.59 o 
   4   2   6     2119.65     2148.70     22.93 o 
   5   2   6      425.71      423.54      5.58 o 
   6   2   6      258.44      262.43      4.96 o 
   7   2   6      583.41      590.85      8.99 o 
   8   2   6       99.13      109.06      4.03 o 
   9   2   6       42.71       34.39      3.72 o 
  10   2   6      182.29      199.53      8.37 o 
  11   2   6       71.72       72.19      8.06 o 
 -11   3   6        7.73        8.99      8.37 o 
 -10   3   6       81.52       83.04      8.06 o 
  -9   3   6      146.27      130.44      4.34 o 
  -8   3   6      132.93      117.43      4.03 o 
  -7   3   6      558.25      587.14      8.37 o 
  -6   3   6      736.26      743.91     10.22 o 
  -5   3   6      320.23      351.04      4.65 o 
  -4   3   6     2417.41     2609.74     24.48 o 
  -3   3   6      849.04      830.98      7.75 o 
  -2   3   6      263.29      231.45      2.79 o 
  -1   3   6      651.46      630.20      6.20 o 
   0   3   6     2750.66     2411.44     22.62 o 
   1   3   6      636.31      607.28      6.20 o 
   2   3   6      248.71      218.12      2.79 o 
   3   3   6      839.51      817.03      8.99 o 
   4   3   6     2409.46     2604.47     24.79 o 
   5   3   6      328.06      358.17      4.96 o 
   6   3   6      738.52      738.34      8.68 o 
   7   3   6      552.83      576.91      9.30 o 
   8   3   6      140.49      131.68      4.34 o 
   9   3   6      146.06      139.74      5.27 o 
  10   3   6       83.14       80.56      6.51 o 
  11   3   6        7.77        9.91      7.44 o 
 -11   4   6      146.18      149.03     10.53 o 
 -10   4   6      198.73      191.79      9.30 o 
  -9   4   6       72.54       63.52      4.03 o 
  -8   4   6       56.01       56.70      3.41 o 
  -7   4   6      223.14      210.38      4.65 o 
  -6   4   6     1360.15     1379.69     17.04 o 
  -5   4   6      193.70      171.96      2.79 o 
  -4   4   6      824.84      773.35      7.75 o 
  -3   4   6      550.56      580.01      5.89 o 
  -2   4   6      936.04      919.59      8.99 o 
  -1   4   6      290.48      275.44      3.10 o 
   0   4   6       50.99       56.70      1.24 o 
   1   4   6      286.60      276.99      3.10 o 
   2   4   6      914.32      890.77      8.68 o 
   3   4   6      549.39      579.70      6.82 o 
   4   4   6      813.70      766.53      8.37 o 
   5   4   6      195.88      177.85      2.79 o 
   6   4   6     1375.28     1383.41     16.11 o 
   7   4   6      225.26      206.35      4.34 o 
   8   4   6       57.10       62.28      3.72 o 
   9   4   6       72.75       73.12      4.65 o 
  10   4   6      199.84      208.83      8.06 o 
  11   4   6      146.88      144.69      9.91 o 
 -11   5   6       41.19       54.84      8.68 o 
 -10   5   6       76.60       73.74      8.37 o 
  -9   5   6       87.94       92.64      4.65 o 
  -8   5   6      462.79      471.88      8.06 o 
  -7   5   6      178.78      168.86      4.34 o 
  -6   5   6      588.02      596.43      6.82 o 
  -5   5   6       12.36       11.46      1.24 o 
  -4   5   6      691.37      668.00      6.82 o 
  -3   5   6      501.57      550.89      6.20 o 
  -2   5   6     3139.87     3211.44     28.81 o 
  -1   5   6      535.70      474.05      4.96 o 
   0   5   6      695.79      790.70      7.75 o 
   1   5   6      542.30      483.03      5.58 o 
   2   5   6     3107.22     3148.23     27.27 o 
   3   5   6      498.28      546.24      5.89 o 
   4   5   6      687.92      665.22      7.44 o 
   5   5   6       12.03       10.53      1.24 o 
   6   5   6      585.15      594.88      7.13 o 
   7   5   6      175.02      152.44      3.41 o 
   8   5   6      453.74      449.26      8.37 o 
   9   5   6       87.34       83.97      4.65 o 
  10   5   6       74.72       70.33      5.89 o 
  11   5   6       39.96       30.05      9.91 o 
 -11   6   6       94.18      114.02     11.15 o 
 -10   6   6      134.94      148.41     10.53 o 
  -9   6   6       27.81       18.59      4.65 o 
  -8   6   6       37.96       38.42      2.17 o 
  -7   6   6      370.22      354.76      5.58 o 
  -6   6   6      362.29      346.09      4.34 o 
  -5   6   6      124.18      126.41      2.17 o 
  -4   6   6      588.43      654.37      6.82 o 
  -3   6   6     3130.51     3146.68     30.05 o 
  -2   6   6     1964.83     2067.22     20.14 o 
  -1   6   6      794.70      780.16      7.44 o 
   0   6   6      200.46      223.70      2.79 o 
   1   6   6      802.08      794.42      7.75 o 
   2   6   6     1932.87     2061.33     18.59 o 
   3   6   6     3150.26     3153.81     28.81 o 
   4   6   6      590.23      659.33      7.13 o 
   5   6   6      116.34      119.29      2.79 o 
   6   6   6      366.35      348.56      4.65 o 
   7   6   6      372.11      350.11      5.58 o 
   8   6   6       39.10       39.66      2.48 o 
   9   6   6       29.67       27.89      4.34 o 
  10   6   6      134.49      143.76      8.99 o 
  11   6   6       89.99       96.98     12.08 o 
 -11   7   6        7.61       13.94      9.60 o 
 -10   7   6       77.45       64.76      8.37 o 
  -9   7   6       89.76       92.95      6.82 o 
  -8   7   6       61.41       64.45      3.41 o 
  -7   7   6      107.94      103.48      3.41 o 
  -6   7   6      151.89      135.40      2.79 o 
  -5   7   6      231.82      233.93      3.10 o 
  -4   7   6      266.52      302.40      4.34 o 
  -3   7   6      820.83      835.31      8.68 o 
  -2   7   6      352.31      341.75      4.34 o 
  -1   7   6     2650.38     2649.09     21.69 o 
   0   7   6      302.57      290.01      3.72 o 
   1   7   6     2627.31     2627.40     22.31 o 
   2   7   6      360.91      350.73      4.34 o 
   3   7   6      810.45      826.33      8.68 o 
   4   7   6      261.47      307.05      4.03 o 
   5   7   6      224.65      215.34      3.41 o 
   6   7   6      152.60      142.52      3.10 o 
   7   7   6      102.11      104.41      3.10 o 
   8   7   6       61.03       66.92      3.41 o 
   9   7   6       91.78       99.46      4.65 o 
  10   7   6       75.91       79.94     12.08 o 
  11   7   6        7.37       11.77      8.06 o 
 -10   8   6       19.19       22.31      8.37 o 
  -9   8   6       58.23       64.76      7.44 o 
  -8   8   6       10.70        8.68      3.10 o 
  -7   8   6      270.66      242.29      4.65 o 
  -6   8   6       68.59       56.70      2.17 o 
  -5   8   6      875.36      899.76      9.60 o 
  -4   8   6      195.05      206.66      3.41 o 
  -3   8   6      300.01      276.37      4.03 o 
  -2   8   6       30.87       38.42      1.86 o 
  -1   8   6      417.44      485.82      4.65 o 
   0   8   6     1845.86     1885.96     16.73 o 
   1   8   6      407.80      470.64      4.96 o 
   2   8   6       31.63       36.56      1.24 o 
   3   8   6      311.67      281.33      4.34 o 
   4   8   6      196.17      198.60      3.72 o 
   5   8   6      870.24      898.21      9.30 o 
   6   8   6       68.91       60.42      2.48 o 
   7   8   6      274.03      245.70      4.65 o 
   8   8   6       10.98       10.22      2.79 o 
   9   8   6       60.79       64.76      4.65 o 
  10   8   6       18.95       18.90      6.82 o 
 -10   9   6       14.79       16.11      7.44 o 
  -9   9   6        4.89       10.53      6.82 o 
  -8   9   6      112.50      112.16      4.65 o 
  -7   9   6       71.30       72.81      2.79 o 
  -6   9   6      101.91      100.70      2.48 o 
  -5   9   6       32.27       36.25      1.24 o 
  -4   9   6      486.15      521.14      6.51 o 
  -3   9   6      548.28      555.84      6.20 o 
  -2   9   6      814.87      873.42      8.99 o 
  -1   9   6      913.22      937.25      8.06 o 
   0   9   6      591.20      556.46      5.58 o 
   1   9   6      907.75      915.25      8.99 o 
   2   9   6      819.40      870.95      8.99 o 
   3   9   6      545.95      554.91      6.82 o 
   4   9   6      481.31      511.23      6.51 o 
   5   9   6       29.78       29.43      2.48 o 
   6   9   6      101.27      101.63      2.79 o 
   7   9   6       75.90       83.97      2.79 o 
   8   9   6      110.79      109.99      5.27 o 
   9   9   6        4.42        9.91      4.96 o 
  10   9   6       14.98       13.01      7.75 o 
 -10  10   6       59.70       69.71      9.60 o 
  -9  10   6       41.14       39.66      7.75 o 
  -8  10   6        9.35        0.93      4.34 o 
  -7  10   6      264.50      252.21      4.65 o 
  -6  10   6       46.79       46.17      1.86 o 
  -5  10   6       62.60       63.83      1.55 o 
  -4  10   6      127.35      124.55      3.10 o 
  -3  10   6       94.41       93.57      2.48 o 
  -2  10   6       16.49       15.49      1.55 o 
  -1  10   6      104.92      112.47      2.17 o 
   0  10   6     5199.41     5539.23     45.55 o 
   1  10   6      100.86      104.72      2.17 o 
   2  10   6       15.16       14.25      1.55 o 
   3  10   6       91.71       92.02      2.48 o 
   4  10   6      124.67      123.31      3.10 o 
   5  10   6       60.93       61.97      3.10 o 
   6  10   6       44.96       49.57      1.55 o 
   7  10   6      261.09      260.57      4.34 o 
   8  10   6        9.50        9.60      4.96 o 
   9  10   6       41.41       46.17      6.20 o 
  10  10   6       59.79       68.47      7.75 o 
 -10  11   6       32.65       16.73      8.37 o 
  -9  11   6       21.77       18.59      7.13 o 
  -8  11   6      198.98      224.63      8.37 o 
  -7  11   6       13.02       11.77      2.79 o 
  -6  11   6      227.47      246.32      4.03 o 
  -5  11   6      679.23      739.58      8.99 o 
  -4  11   6      838.50      855.14      9.91 o 
  -3  11   6      200.61      196.75      3.10 o 
  -2  11   6      366.77      392.25      4.96 o 
  -1  11   6      344.67      360.96      4.65 o 
   0  11   6      242.32      197.67      3.10 o 
   1  11   6      352.44      373.04      4.65 o 
   2  11   6      375.83      398.76      5.27 o 
   3  11   6      204.16      195.82      3.10 o 
   4  11   6      838.85      847.09      9.30 o 
   5  11   6      678.13      725.01     10.22 o 
   6  11   6      229.10      252.52      5.58 o 
   7  11   6       14.15       14.25      3.41 o 
   8  11   6      192.60      203.25      8.06 o 
   9  11   6       22.63       16.42      6.20 o 
  10  11   6       31.88       31.60      7.44 o 
  -9  12   6       35.22       50.50      9.91 o 
  -8  12   6       38.36       35.94      5.58 o 
  -7  12   6      509.51      510.92     11.46 o 
  -6  12   6        2.95        3.10      1.24 o 
  -5  12   6      248.21      260.57      4.65 o 
  -4  12   6      390.45      407.74      5.89 o 
  -3  12   6       90.79       92.33      2.17 o 
  -2  12   6      421.92      428.81      5.58 o 
  -1  12   6      364.03      376.14      4.96 o 
   0  12   6        1.94       -0.93      1.55 o 
   1  12   6      360.00      369.94      4.65 o 
   2  12   6      433.09      443.06      5.58 o 
   3  12   6       92.15       90.78      2.48 o 
   4  12   6      378.99      401.55      6.20 o 
   5  12   6      248.46      271.73      5.58 o 
   6  12   6        3.72        4.96      2.79 o 
   7  12   6      505.53      510.30      9.91 o 
   8  12   6       38.44       33.15      5.58 o 
   9  12   6       35.87       41.21      7.13 o 
  -9  13   6       38.69       42.76      8.06 o 
  -8  13   6      229.40      238.88     12.70 o 
  -7  13   6       78.27       74.36      5.89 o 
  -6  13   6      337.55      309.52      7.44 o 
  -5  13   6      199.34      209.14      4.34 o 
  -4  13   6       45.29       43.07      2.48 o 
  -3  13   6      171.31      155.85      3.41 o 
  -2  13   6      228.24      216.26      3.72 o 
  -1  13   6      465.08      464.13      5.89 o 
   0  13   6       10.08        8.99      1.86 o 
   1  13   6      462.21      468.78      5.58 o 
   2  13   6      221.37      200.15      3.41 o 
   3  13   6      172.95      153.06      3.41 o 
   4  13   6       45.68       42.76      3.10 o 
   5  13   6      200.14      212.24      5.27 o 
   6  13   6      339.68      334.62      7.13 o 
   7  13   6       77.36       66.61      4.65 o 
   8  13   6      232.77      233.31      9.30 o 
   9  13   6       38.77       41.83      8.37 o 
  -9  14   6       55.07       67.23      9.30 o 
  -8  14   6        8.95        2.79      8.06 o 
  -7  14   6      261.05      274.82     10.84 o 
  -6  14   6      273.53      262.12      7.44 o 
  -5  14   6        6.27        4.96      1.86 o 
  -4  14   6        9.15        5.58      1.86 o 
  -3  14   6        5.24        7.13      2.48 o 
  -2  14   6      111.63      111.85      3.10 o 
  -1  14   6       85.16       86.44      2.48 o 
   0  14   6      380.07      398.76      5.58 o 
   1  14   6       83.86       83.66      2.79 o 
   2  14   6      115.41      117.12      3.10 o 
   3  14   6        5.97       10.22      2.17 o 
   4  14   6        8.03        7.44      2.79 o 
   5  14   6        6.31       10.53      3.10 o 
   6  14   6      277.91      274.20      6.82 o 
   7  14   6      262.06      267.39      8.68 o 
   8  14   6        8.65        5.89      5.27 o 
   9  14   6       55.05       65.07      9.60 o 
  -8  15   6       82.97       67.54     11.15 o 
  -7  15   6       56.67       49.26      7.13 o 
  -6  15   6       14.89       22.31      4.96 o 
  -5  15   6       31.17       28.81      3.10 o 
  -4  15   6      163.76      160.18      4.34 o 
  -3  15   6        0.74       -0.62      2.17 o 
  -2  15   6      265.03      254.37      4.96 o 
  -1  15   6       30.56       35.32      2.17 o 
   0  15   6        3.73        3.10      2.17 o 
   1  15   6       31.88       34.39      2.48 o 
   2  15   6      266.27      252.52      4.65 o 
   3  15   6        0.86       -0.62      2.17 o 
   4  15   6      165.10      157.71      4.65 o 
   5  15   6       31.89       27.58      4.03 o 
   6  15   6       15.66       20.76      4.34 o 
   7  15   6       54.97       56.39      6.51 o 
   8  15   6       83.79       70.33      8.37 o 
  -8  16   6        6.55       10.84     10.22 o 
  -7  16   6       13.87       15.18      6.82 o 
  -6  16   6       26.86       26.03      6.20 o 
  -5  16   6      191.97      195.20      8.06 o 
  -4  16   6      263.76      267.70      6.20 o 
  -3  16   6       11.06       12.70      2.79 o 
  -2  16   6       76.04       72.50      3.41 o 
  -1  16   6        1.16        0.62      2.79 o 
   0  16   6      286.77      282.88      4.96 o 
   1  16   6        1.35        0.62      2.17 o 
   2  16   6       76.63       77.46      3.10 o 
   3  16   6       12.42       13.32      2.79 o 
   4  16   6      265.34      268.94      7.13 o 
   5  16   6      188.71      187.76      6.82 o 
   6  16   6       27.07       27.58      5.89 o 
   7  16   6       14.05       17.97      7.13 o 
   8  16   6        6.77        4.34      7.44 o 
  -7  17   6       12.47        8.37      7.75 o 
  -6  17   6        5.00        9.91      7.13 o 
  -5  17   6       14.05       13.63      5.27 o 
  -4  17   6      260.09      278.54      8.06 o 
  -3  17   6      187.51      193.65      5.58 o 
  -2  17   6       55.23       51.12      3.72 o 
  -1  17   6      246.56      250.97      5.58 o 
   0  17   6      186.77      176.92      4.96 o 
   1  17   6      250.15      247.56      5.58 o 
   2  17   6       55.27       48.33      4.03 o 
   3  17   6      186.57      200.15      5.89 o 
   4  17   6      261.47      279.47      7.75 o 
   5  17   6       14.58       15.49      6.20 o 
   6  17   6        5.15       17.97      6.20 o 
   7  17   6       11.82       11.46      6.82 o 
  -7  18   6       18.54       16.11      7.13 o 
  -6  18   6        7.10       -0.31      7.44 o 
  -5  18   6       53.77       57.94      7.44 o 
  -4  18   6      134.25      142.52      7.44 o 
  -3  18   6       55.31       48.33      3.72 o 
  -2  18   6       38.39       41.21      4.03 o 
  -1  18   6        8.40        3.41      4.65 o 
   0  18   6        5.11        3.41      3.10 o 
   1  18   6        8.03        3.10      3.72 o 
   2  18   6       38.69       44.62      4.34 o 
   3  18   6       55.35       52.67      5.27 o 
   4  18   6      132.92      145.31      6.82 o 
   5  18   6       52.33       56.08      6.82 o 
   6  18   6        7.33        2.17      6.51 o 
   7  18   6       18.24       17.35      7.44 o 
  -6  19   6        3.70        8.06      6.82 o 
  -5  19   6       93.36       78.70      7.75 o 
  -4  19   6       49.42       50.81      8.06 o 
  -3  19   6       80.41       79.01      6.20 o 
  -2  19   6       32.31       39.35      5.58 o 
  -1  19   6       33.55       27.89      5.27 o 
   0  19   6       11.77       17.35      4.96 o 
   1  19   6       34.42       22.93      4.03 o 
   2  19   6       32.02       38.11      4.65 o 
   3  19   6       79.61       78.39      5.89 o 
   4  19   6       49.47       52.98      6.51 o 
   5  19   6       92.78       96.36      8.06 o 
   6  19   6        3.60        1.86      7.44 o 
  -5  20   6       17.94       23.86      6.82 o 
  -4  20   6       16.82       14.56      6.82 o 
  -3  20   6       23.12       14.56      8.37 o 
  -2  20   6      180.26      210.69      8.68 o 
  -1  20   6        5.89        8.06      4.65 o 
   0  20   6        0.40        3.10      5.27 o 
   1  20   6        5.95        8.68      4.34 o 
   2  20   6      180.72      212.86      8.06 o 
   3  20   6       22.83       14.87      5.27 o 
   4  20   6       16.87       11.15      7.13 o 
   5  20   6       17.79       21.07      8.37 o 
  -4  21   6       16.75       11.15      7.13 o 
  -3  21   6       99.79      115.26     10.84 o 
  -2  21   6        3.83        0.31      8.99 o 
  -1  21   6       27.25       41.52      7.75 o 
   0  21   6       11.96        0.31      5.89 o 
   1  21   6       27.14       39.04      8.06 o 
   2  21   6        4.07        8.37      5.89 o 
   3  21   6       99.58      100.39     10.22 o 
   4  21   6       16.58       13.32      7.13 o 
  -2  22   6       11.17       16.11      9.60 o 
  -1  22   6       16.83       17.66      7.44 o 
   0  22   6       40.73       52.05      9.60 o 
   1  22   6       16.79       13.63      9.30 o 
   2  22   6       11.39       25.72      9.60 o 
   1   0   7     1648.05     1652.04     14.87 o 
   2   0   7     5897.33     6080.82     54.22 o 
   3   0   7      779.87      843.68      8.37 o 
   4   0   7      575.57      443.06      4.96 o 
   5   0   7       12.32       10.22      1.55 o 
   6   0   7       63.34       78.70      2.79 o 
   7   0   7        7.22       25.72      2.79 o 
   8   0   7       27.81       41.83      3.10 o 
   9   0   7      171.42      173.82      5.58 o 
  10   0   7      854.18      994.57     21.38 o 
  11   0   7       85.97       77.77      9.30 o 
 -11   1   7      107.74      105.03      9.60 o 
 -10   1   7      232.96      216.26      8.37 o 
  -9   1   7       24.01       20.45      3.41 o 
  -8   1   7      316.75      334.31      6.51 o 
  -7   1   7      223.15      230.52      4.96 o 
  -6   1   7      187.29      188.38      4.03 o 
  -5   1   7      213.96      220.29      3.41 o 
  -4   1   7      137.05      127.34      2.17 o 
  -3   1   7     2194.71     2386.66     22.62 o 
  -2   1   7     2120.74     2134.14     21.07 o 
  -1   1   7      151.65      164.83      2.48 o 
   0   1   7     3945.44     3839.47     33.46 o 
   1   1   7      153.00      170.10      2.17 o 
   2   1   7     2109.00     2107.19     19.83 o 
   3   1   7     2182.97     2378.29     23.24 o 
   4   1   7      137.43      126.10      2.48 o 
   5   1   7      216.20      229.59      4.03 o 
   6   1   7      174.58      156.78      3.72 o 
   7   1   7      220.46      207.59      4.65 o 
   8   1   7      309.31      313.55      6.51 o 
   9   1   7       23.73       23.55      3.72 o 
  10   1   7      230.44      229.59      8.68 o 
  11   1   7      107.69      103.79      8.37 o 
 -11   2   7       77.55       72.81      9.30 o 
 -10   2   7      262.56      283.19      9.91 o 
  -9   2   7       66.62       60.11      3.72 o 
  -8   2   7      211.26      197.36      4.96 o 
  -7   2   7      494.82      454.22      7.44 o 
  -6   2   7      165.09      158.33      3.41 o 
  -5   2   7      848.00      828.81      9.91 o 
  -4   2   7      490.34      562.35      6.82 o 
  -3   2   7     1181.73     1191.93     11.77 o 
  -2   2   7     2795.35     2857.92     25.41 o 
  -1   2   7      330.54      369.32      4.03 o 
   0   2   7     4772.66     4774.55     38.11 o 
   1   2   7      338.87      375.52      4.34 o 
   2   2   7     2756.60     2803.08     25.72 o 
   3   2   7     1182.72     1198.13     12.70 o 
   4   2   7      465.90      529.20      7.13 o 
   5   2   7      837.61      820.13      9.91 o 
   6   2   7      158.61      146.55      3.10 o 
   7   2   7      498.72      445.23      7.44 o 
   8   2   7      213.15      206.97      5.58 o 
   9   2   7       70.04       69.71      4.96 o 
  10   2   7      263.01      268.01      9.30 o 
  11   2   7       73.01       59.80      7.44 o 
 -11   3   7       20.24       12.70      7.44 o 
 -10   3   7        1.42        5.89      6.82 o 
  -9   3   7      308.50      317.89      7.13 o 
  -8   3   7      104.29       84.58      3.72 o 
  -7   3   7      195.82      190.86      4.34 o 
  -6   3   7        3.96        4.03      1.55 o 
  -5   3   7       47.24       38.42      1.86 o 
  -4   3   7     1077.96     1229.42     12.70 o 
  -3   3   7      180.04      159.87      2.17 o 
  -2   3   7     1530.38     1529.03     13.94 o 
  -1   3   7      879.20      814.87      8.06 o 
   0   3   7     2138.66     2122.99     19.52 o 
   1   3   7      883.35      817.03      8.06 o 
   2   3   7     1538.12     1531.82     13.32 o 
   3   3   7      182.35      160.49      3.10 o 
   4   3   7     1078.26     1224.16     14.87 o 
   5   3   7       45.33       37.49      1.55 o 
   6   3   7        4.15        3.10      1.55 o 
   7   3   7      192.57      185.90      4.34 o 
   8   3   7      101.01       75.60      3.72 o 
   9   3   7      314.06      296.20      8.06 o 
  10   3   7        1.42        4.65      4.65 o 
  11   3   7       20.29       29.12      7.75 o 
 -11   4   7       89.21      105.03      9.60 o 
 -10   4   7       24.70       23.24      7.44 o 
  -9   4   7      151.53      147.79      5.27 o 
  -8   4   7        9.15       12.39      2.79 o 
  -7   4   7      278.08      276.99      5.58 o 
  -6   4   7       58.08       56.39      2.17 o 
  -5   4   7      215.03      209.76      3.41 o 
  -4   4   7       73.17       84.58      1.86 o 
  -3   4   7     5220.22     5500.19     48.95 o 
  -2   4   7      378.76      353.21      4.03 o 
  -1   4   7       44.15       55.77      1.55 o 
   0   4   7      502.92      553.36      5.58 o 
   1   4   7       42.88       56.39      1.24 o 
   2   4   7      380.14      350.42      4.03 o 
   3   4   7     5264.41     5571.76     51.43 o 
   4   4   7       73.75       84.89      2.17 o 
   5   4   7      197.61      196.75      3.10 o 
   6   4   7       58.76       52.98      2.17 o 
   7   4   7      283.16      271.11      4.03 o 
   8   4   7        9.05       10.84      3.10 o 
   9   4   7      154.52      160.80      5.89 o 
  10   4   7       24.94       23.24      5.27 o 
  11   4   7       83.69      101.01      9.91 o 
 -11   5   7       59.85       50.19      9.30 o 
 -10   5   7       60.17       64.45      8.37 o 
  -9   5   7      119.22      120.22      6.51 o 
  -8   5   7      113.64      102.56      3.72 o 
  -7   5   7      223.93      211.00      4.96 o 
  -6   5   7      345.18      328.12      4.65 o 
  -5   5   7      195.47      202.94      3.10 o 
  -4   5   7      343.36      356.31      4.34 o 
  -3   5   7      954.53     1023.07     10.53 o 
  -2   5   7      675.17      703.94      7.13 o 
  -1   5   7     1992.70     1951.65     19.83 o 
   0   5   7     1301.54     1424.93     13.01 o 
   1   5   7     2014.71     1990.38     18.28 o 
   2   5   7      670.99      692.48      7.44 o 
   3   5   7      966.99     1032.99     10.84 o 
   4   5   7      342.88      353.52      4.65 o 
   5   5   7      193.92      200.15      3.10 o 
   6   5   7      343.22      325.33      4.03 o 
   7   5   7      226.34      215.03      5.27 o 
   8   5   7      116.03      102.56      3.72 o 
   9   5   7      119.18      122.07      5.89 o 
  10   5   7       59.01       62.59      6.51 o 
  11   5   7       59.02       69.40     11.46 o 
 -11   6   7      154.80      149.65     10.53 o 
 -10   6   7       43.50       39.97      8.06 o 
  -9   6   7      133.68      115.88      6.82 o 
  -8   6   7       75.16       48.95      3.10 o 
  -7   6   7      198.88      173.51      3.72 o 
  -6   6   7       75.72       70.02      1.86 o 
  -5   6   7       66.87       68.16      1.86 o 
  -4   6   7      767.08      740.20      8.68 o 
  -3   6   7      125.02      108.75      2.48 o 
  -2   6   7      127.31      121.77      2.17 o 
  -1   6   7      385.91      377.38      4.34 o 
   0   6   7       66.70       67.85      1.55 o 
   1   6   7      380.59      375.83      4.34 o 
   2   6   7      119.75      114.02      2.17 o 
   3   6   7      129.60      113.71      2.17 o 
   4   6   7      753.75      722.22      8.37 o 
   5   6   7       61.37       61.04      1.86 o 
   6   6   7       72.92       71.88      2.17 o 
   7   6   7      196.28      168.24      4.03 o 
   8   6   7       75.97       54.22      2.48 o 
   9   6   7      136.38      136.02      5.58 o 
  10   6   7       41.99       39.04      6.82 o 
  11   6   7      150.64      150.89     13.63 o 
 -10   7   7       12.29       13.01      7.13 o 
  -9   7   7       20.11       22.31      6.82 o 
  -8   7   7       65.30       60.73      4.65 o 
  -7   7   7      395.11      392.56      5.58 o 
  -6   7   7      933.49      950.88      9.91 o 
  -5   7   7      102.85      112.78      2.79 o 
  -4   7   7       49.52       58.25      2.17 o 
  -3   7   7       12.97       14.25      1.55 o 
  -2   7   7      458.86      385.43      4.65 o 
  -1   7   7      358.32      345.16      4.03 o 
   0   7   7       44.97       83.35      1.86 o 
   1   7   7      356.16      346.09      4.03 o 
   2   7   7      469.66      393.18      4.96 o 
   3   7   7       12.54       12.08      1.55 o 
   4   7   7       49.79       57.01      1.86 o 
   5   7   7      100.68      109.37      2.48 o 
   6   7   7      934.66      949.33     10.84 o 
   7   7   7      394.60      384.81      5.58 o 
   8   7   7       62.10       58.56      3.41 o 
   9   7   7       18.78       13.63      4.96 o 
  10   7   7       11.45       12.08      7.75 o 
 -10   8   7      162.39      182.80     11.15 o 
  -9   8   7        3.64        0.93      7.13 o 
  -8   8   7       77.82       81.18      4.34 o 
  -7   8   7      312.05      290.63      4.96 o 
  -6   8   7      115.86      105.34      2.48 o 
  -5   8   7       36.00       37.18      1.55 o 
  -4   8   7     1503.35     1519.43     16.11 o 
  -3   8   7      470.50      452.05      6.20 o 
  -2   8   7      383.16      393.18      4.96 o 
  -1   8   7      401.51      366.84      4.03 o 
   0   8   7      526.74      575.67      6.20 o 
   1   8   7      401.97      364.37      4.34 o 
   2   8   7      399.86      410.22      4.96 o 
   3   8   7      470.09      462.89      5.89 o 
   4   8   7     1475.42     1492.78     15.80 o 
   5   8   7       36.70       41.21      1.55 o 
   6   8   7      111.38       98.22      2.79 o 
   7   8   7      311.48      295.27      4.96 o 
   8   8   7       78.41       72.81      4.34 o 
   9   8   7        3.68        9.30      4.65 o 
  10   8   7      162.17      169.17     11.15 o 
 -10   9   7       73.62       79.94      9.30 o 
  -9   9   7       57.69       61.97      8.68 o 
  -8   9   7        8.17        5.58      4.96 o 
  -7   9   7       27.89       26.96      1.86 o 
  -6   9   7      599.07      615.02      9.30 o 
  -5   9   7      532.59      534.46      7.44 o 
  -4   9   7       23.19       27.27      1.86 o 
  -3   9   7      541.83      568.86      6.82 o 
  -2   9   7        0.67        3.41      1.55 o 
  -1   9   7      283.17      303.95      3.41 o 
   0   9   7     2081.63     2023.22     18.28 o 
   1   9   7      278.57      297.75      4.03 o 
   2   9   7        0.31        0.00      0.93 o 
   3   9   7      542.02      584.35      7.44 o 
   4   9   7       23.03       25.10      2.17 o 
   5   9   7      530.11      539.73      7.44 o 
   6   9   7      595.87      622.46      8.06 o 
   7   9   7       26.89       21.69      2.17 o 
   8   9   7        9.56        7.44      3.72 o 
   9   9   7       57.64       66.30      5.89 o 
  10   9   7       74.27       66.92      8.68 o 
 -10  10   7       21.64       26.34      8.37 o 
  -9  10   7       22.36       22.31      7.44 o 
  -8  10   7      151.20      142.52      7.13 o 
  -7  10   7      111.23      102.87      4.65 o 
  -6  10   7      168.07      149.34      4.34 o 
  -5  10   7       77.15       85.20      3.41 o 
  -4  10   7      663.10      629.89      7.75 o 
  -3  10   7      578.82      571.65      6.82 o 
  -2  10   7       36.99       31.60      1.86 o 
  -1  10   7      493.11      509.99      5.58 o 
   0  10   7       53.22       55.15      1.86 o 
   1  10   7      498.47      511.85      5.58 o 
   2  10   7       33.52       30.05      1.55 o 
   3  10   7      571.72      553.36      6.82 o 
   4  10   7      665.22      644.77      7.75 o 
   5  10   7       75.87       77.46      3.41 o 
   6  10   7      171.57      155.54      4.65 o 
   7  10   7      112.73      107.82      3.41 o 
   8  10   7      152.13      145.00      7.44 o 
   9  10   7       22.83       21.69      5.58 o 
  10  10   7       22.55       38.42      9.91 o 
  -9  11   7       75.12       89.54      9.60 o 
  -8  11   7       27.02       23.24      5.27 o 
  -7  11   7      343.08      329.35      9.60 o 
  -6  11   7      114.59      100.39      3.72 o 
  -5  11   7     1314.18     1385.89     17.97 o 
  -4  11   7      158.59      161.42      3.41 o 
  -3  11   7      126.66      121.15      3.10 o 
  -2  11   7       20.72       23.24      1.86 o 
  -1  11   7       47.81       49.57      1.86 o 
   0  11   7     1617.80     1688.60     15.80 o 
   1  11   7       43.56       41.21      1.86 o 
   2  11   7       21.82       22.62      1.55 o 
   3  11   7      125.19      119.60      2.79 o 
   4  11   7      159.45      156.16      3.72 o 
   5  11   7     1305.56     1345.30     17.97 o 
   6  11   7      114.09      103.48      4.03 o 
   7  11   7      339.24      346.71      7.75 o 
   8  11   7       26.74       19.21      5.27 o 
   9  11   7       76.95       85.51      7.44 o 
  -9  12   7       75.62       67.85     10.22 o 
  -8  12   7        0.77       -2.17      7.13 o 
  -7  12   7      311.68      311.07      9.91 o 
  -6  12   7       36.63       21.07      3.10 o 
  -5  12   7      237.29      236.71      5.27 o 
  -4  12   7      810.56      847.09     11.46 o 
  -3  12   7      875.34      935.39     10.22 o 
  -2  12   7      103.00      101.32      2.79 o 
  -1  12   7      549.54      556.77      6.20 o 
   0  12   7      254.95      249.73      3.72 o 
   1  12   7      555.65      568.55      6.51 o 
   2  12   7      102.20       95.43      2.48 o 
   3  12   7      874.76      917.11      9.91 o 
   4  12   7      812.93      856.07     10.84 o 
   5  12   7      232.01      237.95      5.58 o 
   6  12   7       36.54       27.58      3.41 o 
   7  12   7      314.32      312.62      7.75 o 
   8  12   7        0.80        3.10      6.20 o 
   9  12   7       77.80       76.84      7.75 o 
  -9  13   7       30.13       25.41      8.37 o 
  -8  13   7       16.18       13.63      7.13 o 
  -7  13   7       85.32       89.54      6.51 o 
  -6  13   7        6.21        0.93      3.72 o 
  -5  13   7      119.09      134.47      4.65 o 
  -4  13   7      148.63      145.93      4.65 o 
  -3  13   7      455.90      489.54      7.75 o 
  -2  13   7      356.50      353.21      5.27 o 
  -1  13   7       19.04       20.76      1.86 o 
   0  13   7     2337.68     2499.75     23.24 o 
   1  13   7       20.64       20.14      1.86 o 
   2  13   7      357.93      347.01      4.96 o 
   3  13   7      451.46      485.82      6.82 o 
   4  13   7      148.05      145.62      4.34 o 
   5  13   7      116.85      127.96      4.34 o 
   6  13   7        6.06        5.27      3.72 o 
   7  13   7       83.21       87.37      5.58 o 
   8  13   7       16.06       10.53      5.27 o 
   9  13   7       31.29       32.22      9.30 o 
  -8  14   7      168.25      168.24     12.08 o 
  -7  14   7       17.75       11.46      6.51 o 
  -6  14   7       32.84       23.86      4.34 o 
  -5  14   7      181.99      194.89      5.58 o 
  -4  14   7       13.39        9.30      3.10 o 
  -3  14   7      191.83      177.23      4.34 o 
  -2  14   7      323.01      338.03      5.58 o 
  -1  14   7       85.71       77.46      2.48 o 
   0  14   7      669.98      698.06      8.37 o 
   1  14   7       84.60       71.57      2.79 o 
   2  14   7      324.21      335.24      4.96 o 
   3  14   7      194.47      180.94      4.03 o 
   4  14   7       12.41       11.46      3.10 o 
   5  14   7      176.47      178.15      5.27 o 
   6  14   7       31.81       32.22      4.34 o 
   7  14   7       17.77       19.52      4.65 o 
   8  14   7      168.71      171.03     10.22 o 
  -8  15   7       46.98       43.07     10.53 o 
  -7  15   7        3.30        3.41      7.75 o 
  -6  15   7       70.58       66.30      6.51 o 
  -5  15   7      105.34      106.89      6.20 o 
  -4  15   7       23.67       23.86      3.72 o 
  -3  15   7      402.59      418.59      7.75 o 
  -2  15   7      391.12      425.09      7.13 o 
  -1  15   7      197.55      211.93      4.34 o 
   0  15   7      917.00      987.75     11.46 o 
   1  15   7      201.19      213.17      4.03 o 
   2  15   7      393.63      425.09      6.20 o 
   3  15   7      400.46      440.28      6.82 o 
   4  15   7       23.36       20.45      3.10 o 
   5  15   7      104.33      103.48      4.96 o 
   6  15   7       72.12       67.85      5.27 o 
   7  15   7        3.68        4.65      6.20 o 
   8  15   7       44.87       37.18      7.13 o 
  -8  16   7       62.48       61.04     10.22 o 
  -7  16   7       64.09       64.14      7.75 o 
  -6  16   7        8.82        7.13      5.58 o 
  -5  16   7        6.00       12.70      4.03 o 
  -4  16   7      116.79      111.85      6.20 o 
  -3  16   7       24.56       20.14      4.03 o 
  -2  16   7      111.74      105.96      4.96 o 
  -1  16   7      519.65      518.97      8.37 o 
   0  16   7        7.96        7.13      2.17 o 
   1  16   7      518.20      510.61      7.44 o 
   2  16   7      113.75      105.34      3.72 o 
   3  16   7       24.22       20.14      2.79 o 
   4  16   7      119.85      118.36      5.27 o 
   5  16   7        6.02        9.91      4.96 o 
   6  16   7        9.10        1.24      5.58 o 
   7  16   7       63.88       51.12      7.44 o 
   8  16   7       63.00       52.05      8.37 o 
  -7  17   7       83.75       92.64     10.22 o 
  -6  17   7       74.34       70.33      8.06 o 
  -5  17   7       32.77       27.89      5.89 o 
  -4  17   7       22.10       31.29      4.96 o 
  -3  17   7       93.19       87.68      4.65 o 
  -2  17   7       13.53       17.97      4.34 o 
  -1  17   7       18.75       18.59      2.79 o 
   0  17   7        0.88       -0.62      2.48 o 
   1  17   7       18.44       14.87      3.10 o 
   2  17   7       14.47       16.42      3.72 o 
   3  17   7       93.41       87.99      4.03 o 
   4  17   7       22.41       22.00      4.96 o 
   5  17   7       32.84       31.91      6.51 o 
   6  17   7       76.33       78.39      8.37 o 
   7  17   7       83.41       90.47      8.68 o 
  -6  18   7        9.71       16.11      6.20 o 
  -5  18   7        1.53        4.34      6.20 o 
  -4  18   7       72.01       61.97      7.13 o 
  -3  18   7       25.60       26.03      4.65 o 
  -2  18   7       64.52       69.09      5.89 o 
  -1  18   7       27.90       25.41      4.65 o 
   0  18   7        3.03        2.79      3.10 o 
   1  18   7       28.25       26.03      3.72 o 
   2  18   7       66.16       65.07      4.34 o 
   3  18   7       24.93       23.86      4.96 o 
   4  18   7       74.02       69.09      5.58 o 
   5  18   7        1.47       -1.24      6.20 o 
   6  18   7       10.19        5.89      7.44 o 
  -6  19   7       59.30       61.04      9.91 o 
  -5  19   7       22.83       15.80      6.51 o 
  -4  19   7       35.39       39.66      6.20 o 
  -3  19   7       42.75       43.69      5.89 o 
  -2  19   7       15.11        5.58      5.27 o 
  -1  19   7       61.04       60.11      6.20 o 
   0  19   7       38.50       40.28      5.27 o 
   1  19   7       59.39       67.23      4.65 o 
   2  19   7       15.53        8.68      4.96 o 
   3  19   7       42.36       45.86      5.89 o 
   4  19   7       35.40       36.87      5.58 o 
   5  19   7       22.47       24.17      6.82 o 
   6  19   7       59.80       48.95      8.99 o 
  -5  20   7       44.60       37.80      7.75 o 
  -4  20   7        2.96        1.86      7.13 o 
  -3  20   7      151.89      160.49      9.91 o 
  -2  20   7        2.99        1.24      5.58 o 
  -1  20   7       77.35       86.44      8.37 o 
   0  20   7        5.41        5.89      5.58 o 
   1  20   7       77.90       70.02      5.27 o 
   2  20   7        2.90        8.99      5.89 o 
   3  20   7      150.66      161.73      7.75 o 
   4  20   7        3.02       -2.48      5.58 o 
   5  20   7       44.24       33.77      8.06 o 
  -3  21   7       33.64       38.42     11.46 o 
  -2  21   7        4.39        2.48      7.75 o 
  -1  21   7       54.90       61.35      7.44 o 
   0  21   7        5.27        4.03      6.20 o 
   1  21   7       55.37       52.05      8.06 o 
   2  21   7        4.35        6.20      7.75 o 
   3  21   7       33.26       34.08      7.44 o 
  -2  22   7       28.73       29.12      8.99 o 
  -1  22   7       24.27       27.27      7.44 o 
   0  22   7        0.06        4.03      8.68 o 
   1  22   7       24.01       26.65      9.60 o 
   2  22   7       28.99       24.79      9.60 o 
   0   0   8      339.37      297.44      4.65 o 
   1   0   8      158.64      144.69      2.17 o 
   2   0   8       27.67       39.04      1.55 o 
   3   0   8     4434.96     4553.95     39.66 o 
   4   0   8      526.40      620.29      6.51 o 
   5   0   8       94.64       68.47      1.86 o 
   6   0   8      695.92      690.00      8.99 o 
   7   0   8       40.86       34.70      2.79 o 
   8   0   8       16.09       12.70      3.10 o 
   9   0   8       50.03       56.39      4.65 o 
  10   0   8        8.60        4.03      5.27 o 
  11   0   8      128.31      117.74      9.30 o 
 -11   1   8       33.44       26.03      7.75 o 
 -10   1   8        9.75       16.42      5.58 o 
  -9   1   8      148.70      150.27      5.58 o 
  -8   1   8      207.11      183.11      4.96 o 
  -7   1   8      774.09      754.45     11.15 o 
  -6   1   8       37.95       39.97      2.48 o 
  -5   1   8      956.24     1010.37     10.53 o 
  -4   1   8      529.66      578.15      6.20 o 
  -3   1   8      305.97      345.78      4.03 o 
  -2   1   8      141.21      160.49      2.17 o 
  -1   1   8     1175.37     1147.63     11.15 o 
   0   1   8        0.04        2.17      0.93 o 
   1   1   8     1210.43     1196.27     10.53 o 
   2   1   8      145.97      160.18      2.48 o 
   3   1   8      314.18      349.80      4.34 o 
   4   1   8      524.56      571.03      6.51 o 
   5   1   8      969.19     1024.62     11.46 o 
   6   1   8       35.39       38.73      1.55 o 
   7   1   8      775.34      745.46     10.84 o 
   8   1   8      201.01      161.42      4.96 o 
   9   1   8      149.88      142.52      5.58 o 
  10   1   8        9.02       14.87      5.58 o 
  11   1   8       32.38       31.91      8.37 o 
 -11   2   8       65.41       56.39     10.22 o 
 -10   2   8      152.48      142.21      7.44 o 
  -9   2   8      159.07      168.55      5.89 o 
  -8   2   8       44.20       44.62      3.10 o 
  -7   2   8      179.72      162.66      4.34 o 
  -6   2   8      175.78      160.18      3.10 o 
  -5   2   8      311.90      316.03      4.34 o 
  -4   2   8      335.37      388.53      4.65 o 
  -3   2   8      942.30      952.74      9.60 o 
  -2   2   8      369.59      400.93      4.34 o 
  -1   2   8      688.31      760.64      8.06 o 
   0   2   8      484.02      517.42      5.27 o 
   1   2   8      676.71      743.60      7.75 o 
   2   2   8      382.32      412.08      4.65 o 
   3   2   8      947.40      962.35     10.53 o 
   4   2   8      353.47      409.60      5.58 o 
   5   2   8      300.90      306.43      4.65 o 
   6   2   8      170.67      156.78      3.10 o 
   7   2   8      176.04      156.47      4.34 o 
   8   2   8       43.10       42.45      3.72 o 
   9   2   8      154.60      153.99      5.89 o 
  10   2   8      149.35      148.10      7.75 o 
  11   2   8       67.96       67.23      7.44 o 
 -11   3   8       69.76       81.49     10.22 o 
 -10   3   8       82.73       74.98      8.37 o 
  -9   3   8      186.47      183.11      5.89 o 
  -8   3   8        8.75       12.08      3.10 o 
  -7   3   8      272.43      246.32      5.27 o 
  -6   3   8     1668.76     1711.22     18.59 o 
  -5   3   8      213.27      224.32      3.72 o 
  -4   3   8      264.11      301.16      4.03 o 
  -3   3   8      361.33      386.98      4.65 o 
  -2   3   8     1188.69     1188.53     11.15 o 
  -1   3   8      717.52      793.49      8.06 o 
   0   3   8     1357.58     1296.66     12.08 o 
   1   3   8      730.86      809.60      8.37 o 
   2   3   8     1219.60     1230.66     11.77 o 
   3   3   8      363.57      393.49      4.96 o 
   4   3   8      262.11      294.65      4.65 o 
   5   3   8      217.87      228.66      3.72 o 
   6   3   8     1672.20     1745.92     18.90 o 
   7   3   8      274.05      241.67      5.27 o 
   8   3   8       11.98       15.49      3.10 o 
   9   3   8      185.44      169.48      6.51 o 
  10   3   8       81.32       81.49      6.82 o 
  11   3   8       68.65       75.29      8.68 o 
 -11   4   8       42.34       43.69      9.30 o 
 -10   4   8      205.97      227.73     11.77 o 
  -9   4   8      324.63      322.54      8.06 o 
  -8   4   8      173.47      153.68      4.65 o 
  -7   4   8      237.72      224.63      5.27 o 
  -6   4   8      179.64      178.77      3.41 o 
  -5   4   8       55.25       58.56      1.86 o 
  -4   4   8     1164.81     1046.62     10.53 o 
  -3   4   8      238.30      255.30      3.41 o 
  -2   4   8     1038.83     1026.17      9.60 o 
  -1   4   8      676.29      699.61      7.13 o 
   0   4   8     3170.38     3407.56     29.74 o 
   1   4   8      682.77      704.56      6.51 o 
   2   4   8     1031.59     1007.27      9.60 o 
   3   4   8      240.01      257.47      3.72 o 
   4   4   8     1175.88     1040.12     12.39 o 
   5   4   8       54.31       57.94      2.17 o 
   6   4   8      173.37      168.24      3.72 o 
   7   4   8      234.81      227.11      4.03 o 
   8   4   8      171.88      134.78      4.96 o 
   9   4   8      323.70      316.65      8.68 o 
  10   4   8      198.64      210.69      9.30 o 
  11   4   8       42.19       46.48     12.39 o 
 -11   5   8       47.89       44.93      8.68 o 
 -10   5   8      124.04      136.64      9.60 o 
  -9   5   8       18.22       19.21      5.58 o 
  -8   5   8      234.97      242.60      5.89 o 
  -7   5   8        8.68        8.99      2.17 o 
  -6   5   8       46.00       50.50      2.17 o 
  -5   5   8      330.58      351.04      4.65 o 
  -4   5   8      108.29      111.85      2.48 o 
  -3   5   8      264.83      259.02      3.41 o 
  -2   5   8      887.85      947.16      9.60 o 
  -1   5   8      583.93      619.05      6.51 o 
   0   5   8     4336.32     4520.49     39.04 o 
   1   5   8      574.84      610.06      6.20 o 
   2   5   8      867.85      923.62     10.53 o 
   3   5   8      265.53      253.44      3.41 o 
   4   5   8      107.70      109.68      2.48 o 
   5   5   8      325.25      345.47      4.65 o 
   6   5   8       46.24       54.22      1.86 o 
   7   5   8        8.00        9.30      2.17 o 
   8   5   8      244.23      256.85      6.20 o 
   9   5   8       17.79       22.62      3.72 o 
  10   5   8      123.97      130.44      8.06 o 
  11   5   8       46.75       52.98     10.22 o 
 -10   6   8       42.92       32.53      7.44 o 
  -9   6   8      288.81      319.44     10.22 o 
  -8   6   8      453.46      451.74      9.60 o 
  -7   6   8       39.49       38.73      2.17 o 
  -6   6   8       38.92       37.49      1.86 o 
  -5   6   8      643.46      658.09      8.06 o 
  -4   6   8     1373.35     1406.96     14.25 o 
  -3   6   8      174.19      170.41      3.10 o 
  -2   6   8     1401.04     1556.30     14.87 o 
  -1   6   8      506.73      506.58      5.58 o 
   0   6   8     2257.96     2503.16     22.31 o 
   1   6   8      516.81      510.61      5.58 o 
   2   6   8     1387.58     1531.82     15.49 o 
   3   6   8      163.89      158.95      2.48 o 
   4   6   8     1360.38     1406.03     14.87 o 
   5   6   8      634.57      652.20      7.75 o 
   6   6   8       42.32       37.18      1.86 o 
   7   6   8       39.12       35.32      2.48 o 
   8   6   8      451.27      433.77      8.68 o 
   9   6   8      290.71      307.05      8.99 o 
  10   6   8       45.31       44.00      8.06 o 
 -10   7   8       61.98       57.94      8.06 o 
  -9   7   8       85.65       91.09      7.75 o 
  -8   7   8       88.29       78.08      5.58 o 
  -7   7   8      174.00      155.54      2.79 o 
  -6   7   8      273.63      278.54      3.72 o 
  -5   7   8      561.55      564.21      7.13 o 
  -4   7   8        6.57        8.06      1.55 o 
  -3   7   8      823.44      855.14      9.60 o 
  -2   7   8      311.32      320.37      4.03 o 
  -1   7   8      729.57      756.62      7.75 o 
   0   7   8     1675.81     1773.80     16.42 o 
   1   7   8      753.71      786.67      8.06 o 
   2   7   8      304.89      308.29      4.65 o 
   3   7   8      821.49      857.31      9.30 o 
   4   7   8        6.21        9.30      1.24 o 
   5   7   8      561.36      566.69      6.82 o 
   6   7   8      267.75      255.61      4.34 o 
   7   7   8      179.49      162.66      3.41 o 
   8   7   8       92.12       86.44      4.96 o 
   9   7   8       85.37       93.26      5.89 o 
  10   7   8       61.45       57.63      9.91 o 
 -10   8   8       23.36       16.73      8.06 o 
  -9   8   8        9.14        5.89      6.51 o 
  -8   8   8       24.41       16.42      4.96 o 
  -7   8   8       11.69       10.84      1.55 o 
  -6   8   8       93.36       90.47      2.17 o 
  -5   8   8      192.71      193.96      3.72 o 
  -4   8   8      156.17      162.35      3.41 o 
  -3   8   8     1082.42     1086.59     11.77 o 
  -2   8   8      138.90      122.38      2.79 o 
  -1   8   8      463.53      474.05      5.27 o 
   0   8   8        1.65       -0.31      1.24 o 
   1   8   8      456.22      468.16      5.27 o 
   2   8   8      138.92      126.10      2.79 o 
   3   8   8     1106.89     1131.52     12.08 o 
   4   8   8      155.44      161.42      3.41 o 
   5   8   8      197.62      197.05      3.10 o 
   6   8   8       92.52       82.42      2.79 o 
   7   8   8       11.23        9.30      2.17 o 
   8   8   8       25.09       25.10      3.72 o 
   9   8   8       10.28        2.79      6.51 o 
  10   8   8       23.46       23.86      9.30 o 
 -10   9   8       23.30       32.22      8.06 o 
  -9   9   8       27.74       32.22      6.82 o 
  -8   9   8      108.40       97.29      5.27 o 
  -7   9   8      202.31      196.75      4.96 o 
  -6   9   8      145.91      139.12      4.03 o 
  -5   9   8      342.33      319.44      5.27 o 
  -4   9   8      161.13      148.10      3.10 o 
  -3   9   8      108.56       97.29      2.79 o 
  -2   9   8      433.92      465.68      5.58 o 
  -1   9   8      422.38      415.49      4.65 o 
   0   9   8       22.07       22.00      1.55 o 
   1   9   8      434.19      427.88      4.96 o 
   2   9   8      438.61      476.84      5.89 o 
   3   9   8      109.48      104.72      3.10 o 
   4   9   8      162.42      143.76      3.41 o 
   5   9   8      349.66      338.03      5.58 o 
   6   9   8      147.87      138.50      3.41 o 
   7   9   8      202.66      197.98      4.65 o 
   8   9   8      110.62      103.48      6.51 o 
   9   9   8       25.37       27.27      6.51 o 
  10   9   8       23.06       20.45      8.68 o 
 -10  10   8      120.12      136.33     10.84 o 
  -9  10   8        1.67        7.44      7.13 o 
  -8  10   8       23.37       30.05      4.65 o 
  -7  10   8       12.45       17.66      3.10 o 
  -6  10   8        4.37        6.20      2.48 o 
  -5  10   8      225.74      207.90      4.96 o 
  -4  10   8      211.13      195.82      3.72 o 
  -3  10   8     1582.14     1571.48     16.11 o 
  -2  10   8      424.32      408.67      5.27 o 
  -1  10   8      182.08      177.54      2.79 o 
   0  10   8      253.62      256.23      3.72 o 
   1  10   8      177.52      167.00      2.79 o 
   2  10   8      430.00      414.87      5.27 o 
   3  10   8     1594.61     1563.74     16.11 o 
   4  10   8      209.75      199.22      4.03 o 
   5  10   8      222.17      198.91      4.65 o 
   6  10   8        4.48        3.72      2.79 o 
   7  10   8       12.87       17.97      3.41 o 
   8  10   8       22.95       32.84      6.20 o 
   9  10   8        1.39        2.79      6.20 o 
  10  10   8      117.79      131.68      9.91 o 
  -9  11   8       16.10       14.87      8.37 o 
  -8  11   8       41.66       52.05      6.51 o 
  -7  11   8      136.45      126.41      5.27 o 
  -6  11   8      187.94      179.08      4.96 o 
  -5  11   8      206.69      198.60      4.96 o 
  -4  11   8      152.47      166.07      3.72 o 
  -3  11   8      244.16      258.40      4.34 o 
  -2  11   8      312.29      293.41      4.34 o 
  -1  11   8      259.17      236.71      3.41 o 
   0  11   8     1771.97     1844.14     17.04 o 
   1  11   8      265.89      237.64      3.41 o 
   2  11   8      311.19      300.85      4.34 o 
   3  11   8      241.65      261.19      4.65 o 
   4  11   8      154.40      166.69      4.34 o 
   5  11   8      205.70      197.36      4.96 o 
   6  11   8      194.72      187.45      5.27 o 
   7  11   8      134.44      127.96      4.96 o 
   8  11   8       44.56       52.98      6.51 o 
   9  11   8       16.28       17.66      6.51 o 
  -9  12   8        5.29        8.68      7.44 o 
  -8  12   8       33.40       33.77      5.89 o 
  -7  12   8      169.50      169.48      6.20 o 
  -6  12   8        2.47        1.24      3.10 o 
  -5  12   8       54.03       59.18      3.72 o 
  -4  12   8      300.66      317.89      5.27 o 
  -3  12   8      355.76      369.32      5.58 o 
  -2  12   8       69.69       64.14      2.48 o 
  -1  12   8      190.46      192.41      3.10 o 
   0  12   8       52.84       42.76      2.17 o 
   1  12   8      190.50      187.76      3.41 o 
   2  12   8       64.97       61.66      2.48 o 
   3  12   8      357.41      363.75      5.27 o 
   4  12   8      306.91      325.64      5.89 o 
   5  12   8       53.23       55.15      3.41 o 
   6  12   8        3.12        5.27      3.10 o 
   7  12   8      170.71      169.48      6.51 o 
   8  12   8       33.68       40.59      6.20 o 
   9  12   8        5.31        2.17      7.44 o 
  -9  13   8       31.03       27.58      9.30 o 
  -8  13   8       26.73       22.00      7.44 o 
  -7  13   8       16.69       17.04      4.65 o 
  -6  13   8      188.43      193.65      6.51 o 
  -5  13   8       54.63       46.48      4.03 o 
  -4  13   8      202.32      219.67      5.27 o 
  -3  13   8       63.45       57.32      2.79 o 
  -2  13   8       85.09       84.28      2.79 o 
  -1  13   8      101.94       98.84      2.17 o 
   0  13   8      591.66      596.12      7.13 o 
   1  13   8      101.35       98.84      2.79 o 
   2  13   8       81.90       83.97      2.79 o 
   3  13   8       62.87       57.63      2.79 o 
   4  13   8      203.37      222.46      4.96 o 
   5  13   8       54.58       48.64      3.72 o 
   6  13   8      194.31      203.25      5.58 o 
   7  13   8       17.26        8.37      4.65 o 
   8  13   8       27.62       28.19      6.82 o 
   9  13   8       30.92       30.05      7.75 o 
  -8  14   8       98.91       98.22      8.99 o 
  -7  14   8       15.55       21.38      5.89 o 
  -6  14   8       63.37       61.97      5.58 o 
  -5  14   8       66.47       58.56      4.34 o 
  -4  14   8      131.09      128.58      4.65 o 
  -3  14   8      505.67      538.80      7.75 o 
  -2  14   8      279.07      283.50      5.89 o 
  -1  14   8       19.03       20.45      1.55 o 
   0  14   8       13.48       13.94      2.17 o 
   1  14   8       18.15       20.14      2.17 o 
   2  14   8      273.45      278.85      4.65 o 
   3  14   8      500.52      539.11      7.75 o 
   4  14   8      133.34      132.61      4.34 o 
   5  14   8       65.60       49.57      4.03 o 
   6  14   8       65.46       69.71      5.27 o 
   7  14   8       16.07       13.63      5.89 o 
   8  14   8       99.35      102.56      8.06 o 
  -8  15   8       62.04       70.33      8.68 o 
  -7  15   8      172.15      184.97     10.84 o 
  -6  15   8       27.40       29.74      5.58 o 
  -5  15   8      298.47      292.17      9.30 o 
  -4  15   8       25.90       24.17      4.34 o 
  -3  15   8      822.34      873.42     13.94 o 
  -2  15   8      121.95      108.75      4.03 o 
  -1  15   8       46.99       57.01      2.17 o 
   0  15   8      485.45      455.77      6.51 o 
   1  15   8       49.35       56.70      2.79 o 
   2  15   8      122.57      115.57      3.41 o 
   3  15   8      816.90      858.24     11.77 o 
   4  15   8       25.85       24.17      3.41 o 
   5  15   8      295.14      290.01      7.75 o 
   6  15   8       28.28       28.50      4.96 o 
   7  15   8      172.07      183.42      9.30 o 
   8  15   8       61.23       57.01      8.37 o 
  -7  16   8      104.37      109.06     10.53 o 
  -6  16   8       73.30       76.84      6.82 o 
  -5  16   8        5.82        6.82      4.96 o 
  -4  16   8      294.88      303.33      9.30 o 
  -3  16   8      382.19      403.71      9.30 o 
  -2  16   8       26.86       22.93      4.34 o 
  -1  16   8       16.69       20.76      1.55 o 
   0  16   8       43.57       45.55      2.79 o 
   1  16   8       16.77       17.66      2.48 o 
   2  16   8       27.13       22.31      2.79 o 
   3  16   8      379.88      391.63      7.44 o 
   4  16   8      293.92      320.99      8.06 o 
   5  16   8        5.04        5.89      4.96 o 
   6  16   8       73.87       83.97      7.44 o 
   7  16   8      105.35       96.05      8.06 o 
  -7  17   8       48.83       42.14      8.99 o 
  -6  17   8       45.80       34.08      6.20 o 
  -5  17   8       49.37       50.19      5.89 o 
  -4  17   8       40.69       49.26      5.27 o 
  -3  17   8      238.73      228.04      6.82 o 
  -2  17   8       18.43       29.43      4.96 o 
  -1  17   8       29.33       25.10      4.03 o 
   0  17   8       15.84       12.08      2.79 o 
   1  17   8       28.95       29.12      3.72 o 
   2  17   8       18.59       21.69      3.41 o 
   3  17   8      237.23      234.85      7.44 o 
   4  17   8       40.82       53.29      5.58 o 
   5  17   8       48.54       46.79      6.51 o 
   6  17   8       46.26       34.39      6.82 o 
   7  17   8       47.00       52.98      8.99 o 
  -6  18   8       23.95       14.25      6.82 o 
  -5  18   8        5.51       10.22      5.89 o 
  -4  18   8      149.65      149.65      7.75 o 
  -3  18   8       81.32       86.44      6.51 o 
  -2  18   8       43.27       49.26      6.20 o 
  -1  18   8       59.70       54.84      4.96 o 
   0  18   8       36.76       32.53      5.27 o 
   1  18   8       60.02       59.49      4.34 o 
   2  18   8       42.85       49.26      4.34 o 
   3  18   8       82.41       83.35      5.58 o 
   4  18   8      151.01      156.78      7.13 o 
   5  18   8        5.01       11.15      5.58 o 
   6  18   8       23.53       18.90      7.75 o 
  -5  19   8       63.39       63.52      8.06 o 
  -4  19   8       47.52       44.31      6.20 o 
  -3  19   8        7.59        9.91      6.20 o 
  -2  19   8       15.31       16.42      5.27 o 
  -1  19   8        4.90        4.96      5.27 o 
   0  19   8      206.78      232.07      8.68 o 
   1  19   8        4.97        2.48      4.65 o 
   2  19   8       15.82       16.11      5.27 o 
   3  19   8        7.45       10.84      5.58 o 
   4  19   8       48.06       48.33      5.89 o 
   5  19   8       62.97       69.09      8.99 o 
  -4  20   8       10.88        5.58      8.06 o 
  -3  20   8        0.70       -4.65      7.44 o 
  -2  20   8       30.96       31.60      7.13 o 
  -1  20   8        8.69        7.44      6.20 o 
   0  20   8       26.54       21.69      5.89 o 
   1  20   8        8.71        7.13      6.20 o 
   2  20   8       30.28       31.29      5.89 o 
   3  20   8        0.72        5.27      6.20 o 
   4  20   8       11.07        9.60      6.20 o 
  -3  21   8       21.81       10.84     10.22 o 
  -2  21   8       17.29       18.59      8.06 o 
  -1  21   8       10.15       17.35      6.82 o 
   0  21   8        0.41        8.06      6.20 o 
   1  21   8       10.19       15.49      7.13 o 
   2  21   8       17.56       17.66      6.51 o 
   3  21   8       21.77       17.66      7.13 o 
  -1  22   8       26.96       25.10      9.30 o 
   0  22   8        2.86        3.10      9.30 o 
   1  22   8       27.15       22.62      8.37 o 
   1   0   9     1568.12     1757.38     14.87 o 
   2   0   9      184.52      147.48      2.17 o 
   3   0   9        0.04       -0.31      1.24 o 
   4   0   9     2932.14     2923.29     26.34 o 
   5   0   9      150.50      161.73      2.79 o 
   6   0   9      890.40      891.70     11.15 o 
   7   0   9        8.91        8.68      2.48 o 
   8   0   9       71.39       84.28      4.34 o 
   9   0   9      352.41      369.63      9.60 o 
  10   0   9       68.77       75.60      6.51 o 
  11   0   9      275.25      303.95     14.25 o 
 -11   1   9       43.53       38.42      9.60 o 
 -10   1   9        9.47        8.99      5.27 o 
  -9   1   9       86.72       77.15      4.96 o 
  -8   1   9       34.67       40.90      3.41 o 
  -7   1   9      196.52      166.69      4.34 o 
  -6   1   9      251.50      252.21      4.34 o 
  -5   1   9      596.51      641.67      7.13 o 
  -4   1   9      281.08      275.44      3.72 o 
  -3   1   9      842.03      955.84      9.91 o 
  -2   1   9     1176.05     1135.54     10.84 o 
  -1   1   9      947.56      964.83      9.60 o 
   0   1   9    14393.13    15129.23    137.88 o 
   1   1   9      929.39      951.81      8.68 o 
   2   1   9     1151.93     1091.24     10.22 o 
   3   1   9      841.34      945.31     10.22 o 
   4   1   9      278.45      264.60      3.72 o 
   5   1   9      597.38      639.50      7.75 o 
   6   1   9      254.07      258.40      4.34 o 
   7   1   9      198.76      173.51      4.65 o 
   8   1   9       39.07       40.28      3.72 o 
   9   1   9       85.29       79.01      4.96 o 
  10   1   9        9.60       16.73      5.89 o 
  11   1   9       44.40       32.22      7.75 o 
 -11   2   9      266.32      262.43     13.01 o 
 -10   2   9       60.86       51.12      7.44 o 
  -9   2   9       72.19       78.70      5.27 o 
  -8   2   9       66.12       62.59      3.72 o 
  -7   2   9      589.38      531.99      8.68 o 
  -6   2   9      108.67      111.85      2.79 o 
  -5   2   9      278.73      299.30      4.34 o 
  -4   2   9      434.17      442.44      5.27 o 
  -3   2   9      257.27      235.47      3.10 o 
  -2   2   9      236.63      237.33      3.10 o 
  -1   2   9      577.37      605.42      6.82 o 
   0   2   9     1157.57     1280.86     11.77 o 
   1   2   9      570.02      593.64      6.51 o 
   2   2   9      242.16      243.84      3.10 o 
   3   2   9      268.36      254.99      3.72 o 
   4   2   9      454.25      459.48      6.20 o 
   5   2   9      271.14      293.10      4.65 o 
   6   2   9      110.69      114.02      2.79 o 
   7   2   9      592.23      544.07      8.99 o 
   8   2   9       67.51       55.15      3.72 o 
   9   2   9       74.09       80.87      5.27 o 
  10   2   9       64.16       55.15      6.82 o 
  11   2   9      261.34      252.52     11.46 o 
 -11   3   9       45.86       46.48      9.91 o 
 -10   3   9       79.70       67.54      8.06 o 
  -9   3   9       81.16       79.63      5.27 o 
  -8   3   9       21.19       13.32      2.79 o 
  -7   3   9      463.07      402.48      7.13 o 
  -6   3   9      223.53      217.50      4.03 o 
  -5   3   9      160.22      148.10      3.10 o 
  -4   3   9       36.94       36.87      1.55 o 
  -3   3   9     1457.62     1605.56     15.18 o 
  -2   3   9       32.21       33.15      1.24 o 
  -1   3   9     1172.23     1155.99     11.46 o 
   0   3   9        4.15        4.34      0.93 o 
   1   3   9     1213.88     1202.47     11.77 o 
   2   3   9       29.27       29.43      1.24 o 
   3   3   9     1445.60     1596.27     17.04 o 
   4   3   9       39.13       42.76      2.17 o 
   5   3   9      164.95      155.23      3.41 o 
   6   3   9      216.97      208.21      4.03 o 
   7   3   9      458.19      399.69      5.89 o 
   8   3   9       23.12       15.49      4.03 o 
   9   3   9       82.61       78.08      5.27 o 
  10   3   9       79.58       79.01      7.13 o 
  11   3   9       46.73       54.84     10.53 o 
 -10   4   9        3.92        3.72      6.51 o 
  -9   4   9      157.95      147.48      6.20 o 
  -8   4   9      266.65      253.13      5.89 o 
  -7   4   9      291.72      266.77      5.58 o 
  -6   4   9      133.43      116.81      3.10 o 
  -5   4   9      422.27      428.50      5.58 o 
  -4   4   9      235.88      239.19      3.41 o 
  -3   4   9     1871.74     1987.28     18.28 o 
  -2   4   9       78.94       65.68      1.55 o 
  -1   4   9     1382.47     1472.64     13.63 o 
   0   4   9     1232.66     1301.31     11.77 o 
   1   4   9     1363.82     1437.94     13.32 o 
   2   4   9       75.57       62.90      1.55 o 
   3   4   9     1915.96     2025.70     20.14 o 
   4   4   9      236.61      237.02      4.03 o 
   5   4   9      423.66      422.61      6.20 o 
   6   4   9      137.71      134.16      2.48 o 
   7   4   9      289.85      272.96      4.65 o 
   8   4   9      273.18      256.54      6.51 o 
   9   4   9      162.49      166.38      6.82 o 
  10   4   9        4.31        2.48      6.51 o 
 -10   5   9       88.06      103.79      8.99 o 
  -9   5   9       46.41       45.55      6.20 o 
  -8   5   9       53.46       52.05      4.03 o 
  -7   5   9      437.65      430.36      6.20 o 
  -6   5   9      228.39      237.33      4.03 o 
  -5   5   9       30.35       21.38      1.55 o 
  -4   5   9      169.24      170.10      3.10 o 
  -3   5   9      607.19      607.90      6.51 o 
  -2   5   9        6.46        2.48      0.93 o 
  -1   5   9     3071.34     3354.27     30.67 o 
   0   5   9      745.84      733.38      7.44 o 
   1   5   9     3126.04     3435.76     29.12 o 
   2   5   9        7.57        1.55      0.93 o 
   3   5   9      600.88      606.66      6.82 o 
   4   5   9      163.02      161.73      3.10 o 
   5   5   9       32.69       22.62      1.86 o 
   6   5   9      231.55      258.71      4.34 o 
   7   5   9      435.25      432.53      7.44 o 
   8   5   9       54.89       52.98      4.03 o 
   9   5   9       48.75       44.62      4.65 o 
  10   5   9       86.88       93.57      6.82 o 
 -10   6   9        4.93        8.99      6.82 o 
  -9   6   9      108.72      105.65      7.44 o 
  -8   6   9        4.41        2.48      3.10 o 
  -7   6   9       42.07       42.14      2.17 o 
  -6   6   9      102.46       99.46      2.48 o 
  -5   6   9      288.67      275.44      4.34 o 
  -4   6   9     1367.43     1387.44     14.56 o 
  -3   6   9      226.68      219.36      3.10 o 
  -2   6   9      122.97      127.34      2.48 o 
  -1   6   9      695.99      725.32      7.44 o 
   0   6   9     1059.03     1166.84     11.15 o 
   1   6   9      698.06      731.21      7.44 o 
   2   6   9      115.73      119.29      2.48 o 
   3   6   9      234.31      217.19      3.72 o 
   4   6   9     1390.17     1433.92     14.87 o 
   5   6   9      278.29      269.25      4.34 o 
   6   6   9       99.59       94.81      2.79 o 
   7   6   9       43.81       42.14      2.79 o 
   8   6   9        4.33        0.93      3.10 o 
   9   6   9      111.53      104.10      5.89 o 
  10   6   9        5.32       13.32      7.13 o 
 -10   7   9       54.97       55.15      9.91 o 
  -9   7   9       73.44       73.43      8.06 o 
  -8   7   9       49.02       49.57      5.27 o 
  -7   7   9      319.15      323.16      4.65 o 
  -6   7   9      383.78      401.86      5.89 o 
  -5   7   9       22.30       19.83      2.17 o 
  -4   7   9      202.36      208.83      3.72 o 
  -3   7   9      502.18      503.17      6.20 o 
  -2   7   9        1.31        5.58      1.24 o 
  -1   7   9       85.46       90.47      2.17 o 
   0   7   9      221.17      184.35      2.79 o 
   1   7   9       82.76       91.09      1.86 o 
   2   7   9        1.30        3.10      1.55 o 
   3   7   9      499.06      506.58      6.20 o 
   4   7   9      199.60      209.45      3.41 o 
   5   7   9       21.51       15.80      1.86 o 
   6   7   9      390.86      409.91      6.20 o 
   7   7   9      317.47      315.10      5.27 o 
   8   7   9       47.84       50.19      4.96 o 
   9   7   9       73.78       52.36      6.20 o 
  10   7   9       53.89       53.60      8.06 o 
 -10   8   9       41.71       44.31     10.53 o 
  -9   8   9       50.09       47.40      7.13 o 
  -8   8   9       28.94       22.62      5.27 o 
  -7   8   9      296.16      293.72      4.96 o 
  -6   8   9      483.86      447.40      6.20 o 
  -5   8   9      105.65      107.51      3.10 o 
  -4   8   9     1283.08     1311.84     14.25 o 
  -3   8   9       76.55       76.22      2.48 o 
  -2   8   9       82.94       76.53      1.86 o 
  -1   8   9       46.07       40.28      1.55 o 
   0   8   9       14.00       14.56      1.55 o 
   1   8   9       43.48       36.25      1.55 o 
   2   8   9       81.16       70.33      2.17 o 
   3   8   9       77.21       78.08      2.79 o 
   4   8   9     1311.42     1358.32     15.18 o 
   5   8   9      105.56      109.06      2.48 o 
   6   8   9      474.79      451.43      6.82 o 
   7   8   9      299.52      287.22      5.27 o 
   8   8   9       28.25       21.38      4.03 o 
   9   8   9       49.62       44.93      6.82 o 
  10   8   9       40.63       35.63      8.99 o 
 -10   9   9       99.89      105.03     10.22 o 
  -9   9   9       62.31       57.94      8.06 o 
  -8   9   9      163.37      179.70      8.06 o 
  -7   9   9       93.38       86.75      4.03 o 
  -6   9   9       74.44       68.47      3.41 o 
  -5   9   9       85.07       86.13      2.79 o 
  -4   9   9      179.30      178.15      3.72 o 
  -3   9   9      961.27     1001.70     11.15 o 
  -2   9   9      187.00      176.30      3.41 o 
  -1   9   9       40.78       44.93      1.86 o 
   0   9   9        2.09        1.24      1.55 o 
   1   9   9       39.29       44.62      1.86 o 
   2   9   9      195.68      187.76      3.41 o 
   3   9   9      954.70      984.04     11.46 o 
   4   9   9      179.59      181.87      4.03 o 
   5   9   9       83.17       81.49      3.41 o 
   6   9   9       69.72       69.09      3.72 o 
   7   9   9       93.10       91.71      3.41 o 
   8   9   9      167.59      180.32      7.75 o 
   9   9   9       61.36       57.01      8.06 o 
  10   9   9       99.74      105.03     11.15 o 
  -9  10   9      207.60      208.83     11.46 o 
  -8  10   9       36.71       34.39      5.58 o 
  -7  10   9       32.79       36.25      3.72 o 
  -6  10   9      155.11      152.75      4.65 o 
  -5  10   9       25.21       26.96      2.17 o 
  -4  10   9      253.70      263.36      4.65 o 
  -3  10   9     1120.42     1170.56     12.70 o 
  -2  10   9      123.09      118.05      2.79 o 
  -1  10   9      301.58      305.81      4.03 o 
   0  10   9       17.97       13.94      1.55 o 
   1  10   9      304.03      304.57      4.34 o 
   2  10   9      119.67      114.95      2.79 o 
   3  10   9     1104.42     1150.42     13.01 o 
   4  10   9      249.21      267.70      4.96 o 
   5  10   9       26.66       26.03      2.79 o 
   6  10   9      152.90      152.75      4.65 o 
   7  10   9       33.28       33.46      3.72 o 
   8  10   9       37.12       26.34      5.89 o 
   9  10   9      210.00      225.25     11.77 o 
  -9  11   9      129.82      144.07     10.84 o 
  -8  11   9       30.62       23.24      5.89 o 
  -7  11   9      281.84      283.50      7.13 o 
  -6  11   9       56.26       56.39      3.72 o 
  -5  11   9      574.28      558.63      9.60 o 
  -4  11   9       69.93       57.94      2.79 o 
  -3  11   9      264.30      271.73      4.65 o 
  -2  11   9        1.47       -0.93      1.86 o 
  -1  11   9       33.66       30.05      1.55 o 
   0  11   9      728.44      766.53      7.75 o 
   1  11   9       32.44       26.34      1.86 o 
   2  11   9        1.21        0.62      1.24 o 
   3  11   9      259.44      261.19      4.65 o 
   4  11   9       70.58       70.64      3.41 o 
   5  11   9      566.34      566.38      9.30 o 
   6  11   9       56.67       69.09      4.03 o 
   7  11   9      287.24      285.05      8.06 o 
   8  11   9       30.91       24.79      6.20 o 
   9  11   9      129.80      137.88      8.99 o 
  -9  12   9       25.14       21.07      9.30 o 
  -8  12   9       13.39        6.20      6.82 o 
  -7  12   9        8.32        3.41      4.03 o 
  -6  12   9       15.74       11.15      3.41 o 
  -5  12   9      133.46      136.02      4.65 o 
  -4  12   9     1091.57     1173.34     14.56 o 
  -3  12   9      252.30      253.75      4.34 o 
  -2  12   9      555.11      566.38      7.44 o 
  -1  12   9      718.69      743.91      7.75 o 
   0  12   9       43.82       52.98      1.86 o 
   1  12   9      718.72      729.04      8.37 o 
   2  12   9      557.07      568.55      7.13 o 
   3  12   9      248.56      234.85      4.96 o 
   4  12   9     1089.61     1161.26     15.18 o 
   5  12   9      138.83      141.59      4.96 o 
   6  12   9       15.70       11.15      3.41 o 
   7  12   9        8.22        8.06      4.96 o 
   8  12   9       13.92       11.15      6.20 o 
   9  12   9       26.36       22.00      9.30 o 
  -8  13   9       26.58       32.84      7.44 o 
  -7  13   9       33.38       30.36      5.27 o 
  -6  13   9       74.14       68.78      4.96 o 
  -5  13   9      189.83      195.51      5.89 o 
  -4  13   9      196.11      183.42      4.65 o 
  -3  13   9      359.16      372.42      6.20 o 
  -2  13   9      210.71      206.97      4.65 o 
  -1  13   9      220.89      227.73      3.72 o 
   0  13   9       71.60       64.14      2.79 o 
   1  13   9      228.86      229.59      4.03 o 
   2  13   9      214.09      213.17      4.03 o 
   3  13   9      356.67      365.30      6.51 o 
   4  13   9      199.32      187.76      4.96 o 
   5  13   9      186.48      194.89      5.58 o 
   6  13   9       75.53       71.88      4.65 o 
   7  13   9       34.20       31.60      5.89 o 
   8  13   9       26.61       29.12      6.51 o 
  -8  14   9       13.13        8.37      6.82 o 
  -7  14   9       61.52       50.81      5.89 o 
  -6  14   9       94.97       93.88      6.82 o 
  -5  14   9       94.56       96.05      5.27 o 
  -4  14   9      594.03      607.28     11.46 o 
  -3  14   9      285.13      281.95      5.27 o 
  -2  14   9      112.76      105.65      4.03 o 
  -1  14   9      157.72      170.72      3.72 o 
   0  14   9      368.66      367.77      5.58 o 
   1  14   9      157.62      163.28      4.03 o 
   2  14   9      114.00      107.82      3.10 o 
   3  14   9      291.49      293.41      5.58 o 
   4  14   9      601.51      626.18      9.60 o 
   5  14   9       92.32       92.33      4.65 o 
   6  14   9       94.53       85.20      5.58 o 
   7  14   9       62.12       53.60      6.51 o 
   8  14   9       12.51       -0.31      7.44 o 
  -8  15   9       62.65       61.04      8.06 o 
  -7  15   9      156.56      147.17      9.60 o 
  -6  15   9      103.28       97.29      6.82 o 
  -5  15   9       42.00       37.49      6.20 o 
  -4  15   9       10.21       15.49      4.34 o 
  -3  15   9       58.65       48.64      3.72 o 
  -2  15   9      294.52      311.69      6.82 o 
  -1  15   9      120.95      115.26      4.03 o 
   0  15   9        0.22        2.79      2.48 o 
   1  15   9      121.72      124.55      3.72 o 
   2  15   9      298.77      327.50      5.58 o 
   3  15   9       57.67       50.50      3.41 o 
   4  15   9       10.14       15.49      4.03 o 
   5  15   9       41.38       37.49      4.34 o 
   6  15   9      106.01      109.06      6.51 o 
   7  15   9      156.14      144.07      8.68 o 
   8  15   9       62.30       82.42      9.30 o 
  -7  16   9      240.54      247.56     12.39 o 
  -6  16   9       12.04       14.87      6.20 o 
  -5  16   9       18.83       15.49      5.27 o 
  -4  16   9       61.80       61.66      6.20 o 
  -3  16   9       30.16       34.08      4.96 o 
  -2  16   9        7.97        6.51      3.41 o 
  -1  16   9        5.22        8.06      3.72 o 
   0  16   9       23.81       16.42      2.48 o 
   1  16   9        5.03        5.27      2.48 o 
   2  16   9        7.48        6.51      2.79 o 
   3  16   9       30.07       28.81      3.41 o 
   4  16   9       59.39       58.25      4.96 o 
   5  16   9       18.47       16.11      5.58 o 
   6  16   9       12.81       19.52      5.58 o 
   7  16   9      240.63      235.47     11.15 o 
  -6  17   9       84.54       83.35      7.75 o 
  -5  17   9       22.69       27.27      6.20 o 
  -4  17   9      162.65      161.42      7.75 o 
  -3  17   9        3.12       -2.79      6.82 o 
  -2  17   9       26.16       19.52      5.89 o 
  -1  17   9       76.26       69.40      4.96 o 
   0  17   9       87.22       90.78      4.65 o 
   1  17   9       77.13       79.63      4.34 o 
   2  17   9       27.03       26.96      4.03 o 
   3  17   9        3.25        4.03      4.65 o 
   4  17   9      162.15      159.56      7.44 o 
   5  17   9       23.27       22.93      5.89 o 
   6  17   9       85.99       91.71      8.68 o 
  -6  18   9       33.89       35.63      7.75 o 
  -5  18   9       35.07       24.17      7.13 o 
  -4  18   9      134.11      122.38      7.75 o 
  -3  18   9        8.44       13.32      4.96 o 
  -2  18   9       10.87        9.30      5.89 o 
  -1  18   9       24.57       25.72      4.96 o 
   0  18   9       94.75       84.89      6.20 o 
   1  18   9       24.02       23.55      4.03 o 
   2  18   9       10.78       10.84      4.03 o 
   3  18   9        8.21        6.51      4.03 o 
   4  18   9      131.73      140.97      7.44 o 
   5  18   9       35.42       34.08      7.13 o 
   6  18   9       34.65       48.64      8.68 o 
  -5  19   9       14.24       21.38      7.44 o 
  -4  19   9       54.16       53.91      8.68 o 
  -3  19   9       12.41       10.84      5.27 o 
  -2  19   9       19.36       18.28      6.51 o 
  -1  19   9       32.96       44.00      5.89 o 
   0  19   9      151.13      154.30      8.06 o 
   1  19   9       32.50       41.83      5.58 o 
   2  19   9       19.43       14.56      5.89 o 
   3  19   9       12.60       17.04      4.96 o 
   4  19   9       54.48       65.68      6.82 o 
   5  19   9       13.96       13.32      7.75 o 
  -4  20   9        8.10       11.46      8.68 o 
  -3  20   9       22.68       25.41      9.91 o 
  -2  20   9       10.30       11.15      6.51 o 
  -1  20   9       32.38       26.65      5.89 o 
   0  20   9      125.41      114.64      7.13 o 
   1  20   9       32.91       24.17      8.37 o 
   2  20   9       10.38        8.06      6.82 o 
   3  20   9       23.10       15.49      6.20 o 
   4  20   9        8.01       11.77      7.44 o 
  -2  21   9        5.73        9.91      9.60 o 
  -1  21   9       26.73       21.07      7.75 o 
   0  21   9       26.40       21.38      7.44 o 
   1  21   9       26.25       24.17      8.68 o 
   2  21   9        5.79        9.30      7.75 o 
   3  21   9       45.92       42.14     13.94 o 
   0   0  10    14613.49    15476.56    244.46 o 
   1   0  10     1865.15     1850.02     16.42 o 
   2   0  10     1315.45     1256.07     11.46 o 
   3   0  10       95.67      137.57      2.48 o 
   4   0  10        0.11       -0.62      1.24 o 
   5   0  10     2653.63     2722.52     25.41 o 
   6   0  10        0.02       -2.17      2.48 o 
   7   0  10        6.89        4.34      2.79 o 
   8   0  10      348.91      304.26      7.13 o 
   9   0  10        2.34        1.24      4.34 o 
  10   0  10        3.41        3.72      5.58 o 
 -10   1  10       13.43       14.87      6.20 o 
  -9   1  10       92.19       80.87      4.96 o 
  -8   1  10      181.45      176.61      5.89 o 
  -7   1  10      830.37      810.53     12.08 o 
  -6   1  10      772.66      833.15     10.84 o 
  -5   1  10      209.29      210.38      3.41 o 
  -4   1  10      537.17      506.89      5.89 o 
  -3   1  10     1664.08     1674.97     16.42 o 
  -2   1  10      309.63      334.62      3.72 o 
  -1   1  10      282.54      281.02      3.72 o 
   0   1  10      338.24      379.55      5.27 o 
   1   1  10      298.62      300.85      3.72 o 
   2   1  10      311.05      323.47      4.03 o 
   3   1  10     1653.02     1660.09     17.66 o 
   4   1  10      529.13      487.68      5.89 o 
   5   1  10      207.63      203.56      3.41 o 
   6   1  10      785.32      847.71     10.84 o 
   7   1  10      828.51      802.47     12.70 o 
   8   1  10      182.03      177.23      5.58 o 
   9   1  10       96.20       86.13      5.27 o 
  10   1  10       15.17       22.93      6.20 o 
 -10   2  10       11.44       12.08      8.37 o 
  -9   2  10      117.08      134.16      6.51 o 
  -8   2  10      105.25       85.20      4.34 o 
  -7   2  10      394.90      354.76      6.82 o 
  -6   2  10      310.77      327.81      4.96 o 
  -5   2  10      624.35      591.47      6.82 o 
  -4   2  10        7.15       10.84      1.55 o 
  -3   2  10      252.44      230.21      3.10 o 
  -2   2  10     1400.08     1345.61     14.25 o 
  -1   2  10      400.94      394.73      4.96 o 
   0   2  10     1868.25     2020.12     18.59 o 
   1   2  10      400.71      392.25      4.65 o 
   2   2  10     1397.62     1366.68     13.32 o 
   3   2  10      248.38      223.70      3.41 o 
   4   2  10        5.96        8.37      1.55 o 
   5   2  10      627.84      590.24      7.44 o 
   6   2  10      301.28      319.44      5.27 o 
   7   2  10      399.12      360.03      5.58 o 
   8   2  10      106.15       77.15      4.34 o 
   9   2  10      113.50      119.60      5.89 o 
  10   2  10       12.57       11.15      4.96 o 
 -10   3  10      330.48      385.43     14.87 o 
  -9   3  10       50.23       59.80      5.27 o 
  -8   3  10      660.21      707.35     12.08 o 
  -7   3  10      407.33      405.57      6.51 o 
  -6   3  10      115.38      113.71      3.10 o 
  -5   3  10       29.34       30.05      1.86 o 
  -4   3  10      312.06      324.40      4.34 o 
  -3   3  10       19.88       11.15      1.24 o 
  -2   3  10        6.23       20.14      1.55 o 
  -1   3  10      122.31      119.60      2.48 o 
   0   3  10     3691.56     3768.83     32.53 o 
   1   3  10      126.42      121.46      2.48 o 
   2   3  10        7.36       20.76      1.55 o 
   3   3  10       22.56       16.73      1.24 o 
   4   3  10      314.63      338.03      4.96 o 
   5   3  10       31.72       31.29      2.48 o 
   6   3  10      109.54      103.48      2.17 o 
   7   3  10      405.13      408.98      6.51 o 
   8   3  10      654.68      724.70     12.08 o 
   9   3  10       50.99       53.29      5.27 o 
  10   3  10      327.30      366.22     12.39 o 
 -10   4  10        1.47        5.89      7.75 o 
  -9   4  10      167.02      171.34      7.75 o 
  -8   4  10      121.20      112.78      5.27 o 
  -7   4  10      612.39      605.42      8.06 o 
  -6   4  10     1077.26     1087.83     13.01 o 
  -5   4  10       13.41        8.99      1.55 o 
  -4   4  10      654.35      664.91      7.13 o 
  -3   4  10      147.47      146.55      2.48 o 
  -2   4  10     1757.60     1874.19     17.97 o 
  -1   4  10      223.24      262.12      3.41 o 
   0   4  10      963.75     1036.09      9.91 o 
   1   4  10      212.63      249.42      3.41 o 
   2   4  10     1723.28     1812.22     17.35 o 
   3   4  10      146.62      144.38      2.48 o 
   4   4  10      669.45      671.72      8.99 o 
   5   4  10       14.76       10.84      1.86 o 
   6   4  10     1074.53     1107.04     12.70 o 
   7   4  10      606.75      596.74      8.68 o 
   8   4  10      120.21      108.75      4.96 o 
   9   4  10      166.64      176.61      7.13 o 
  10   4  10        0.91       -2.48      5.27 o 
 -10   5  10       72.04       78.08      8.68 o 
  -9   5  10       71.79       74.05      7.13 o 
  -8   5  10      314.96      298.99      7.13 o 
  -7   5  10      320.25      301.47      4.96 o 
  -6   5  10      235.58      218.12      4.03 o 
  -5   5  10       13.68       15.80      1.24 o 
  -4   5  10       43.09       39.97      1.86 o 
  -3   5  10      727.11      727.18      7.75 o 
  -2   5  10      230.14      243.84      3.72 o 
  -1   5  10      145.68      114.33      2.48 o 
   0   5  10     1825.77     1978.91     17.97 o 
   1   5  10      148.69      120.22      2.17 o 
   2   5  10      219.71      237.02      3.41 o 
   3   5  10      735.57      736.79      8.68 o 
   4   5  10       43.74       37.49      2.17 o 
   5   5  10       15.52       15.18      1.86 o 
   6   5  10      232.38      208.83      4.03 o 
   7   5  10      318.28      289.70      5.89 o 
   8   5  10      310.83      293.10      7.44 o 
   9   5  10       72.03       73.74      5.27 o 
  10   5  10       70.85       81.18      7.75 o 
 -10   6  10       14.96       17.04      8.37 o 
  -9   6  10      249.85      266.77      9.60 o 
  -8   6  10      126.69      124.55      5.58 o 
  -7   6  10       89.20       84.89      2.48 o 
  -6   6  10      498.11      493.57      8.37 o 
  -5   6  10       20.77       23.55      2.17 o 
  -4   6  10      257.20      244.46      4.03 o 
  -3   6  10      231.91      204.49      3.41 o 
  -2   6  10       26.24       30.05      1.55 o 
  -1   6  10      202.67      203.25      3.10 o 
   0   6  10      476.37      459.79      5.27 o 
   1   6  10      195.14      195.20      2.79 o 
   2   6  10       29.19       35.32      1.24 o 
   3   6  10      238.96      207.59      3.72 o 
   4   6  10      265.56      254.37      4.03 o 
   5   6  10       18.12       17.66      2.17 o 
   6   6  10      495.23      492.95      7.44 o 
   7   6  10       92.95       88.30      3.72 o 
   8   6  10      128.06      119.91      4.65 o 
   9   6  10      251.24      284.74     10.53 o 
  10   6  10       13.98       15.18      8.68 o 
 -10   7  10       35.39       37.80      7.44 o 
  -9   7  10       72.36       88.30      7.44 o 
  -8   7  10       10.00        7.75      5.89 o 
  -7   7  10      348.54      352.59      6.20 o 
  -6   7  10      440.09      445.54      7.44 o 
  -5   7  10      294.88      279.78      4.65 o 
  -4   7  10      180.64      196.44      3.72 o 
  -3   7  10      694.25      723.77      8.68 o 
  -2   7  10      153.84      163.59      3.10 o 
  -1   7  10      450.97      440.28      4.96 o 
   0   7  10       28.83       33.77      1.86 o 
   1   7  10      449.14      438.42      4.96 o 
   2   7  10      160.32      170.10      3.41 o 
   3   7  10      693.93      726.56      9.30 o 
   4   7  10      187.84      202.01      3.72 o 
   5   7  10      297.00      285.05      4.65 o 
   6   7  10      443.47      452.05      7.13 o 
   7   7  10      347.60      363.75      6.20 o 
   8   7  10       10.87        8.99      3.41 o 
   9   7  10       73.26       92.95      6.82 o 
  10   7  10       36.43       44.00      8.06 o 
 -10   8  10       21.80       11.15      7.13 o 
  -9   8  10      100.28       85.82      8.06 o 
  -8   8  10      159.42      151.51      8.06 o 
  -7   8  10       68.23       70.33      3.10 o 
  -6   8  10       34.83       33.15      2.79 o 
  -5   8  10      288.37      279.78      4.65 o 
  -4   8  10      118.63      103.17      2.79 o 
  -3   8  10      126.10      126.10      3.10 o 
  -2   8  10      330.68      329.97      4.65 o 
  -1   8  10      159.21      151.20      2.79 o 
   0   8  10        0.32        0.00      1.55 o 
   1   8  10      157.40      144.69      2.48 o 
   2   8  10      336.45      334.00      4.65 o 
   3   8  10      134.97      132.61      3.10 o 
   4   8  10      119.13      105.03      3.10 o 
   5   8  10      296.26      294.03      4.96 o 
   6   8  10       32.66       26.03      3.10 o 
   7   8  10       70.33       65.99      3.10 o 
   8   8  10      165.18      173.51      7.44 o 
   9   8  10      102.98      102.25      8.68 o 
  10   8  10       21.34       13.32      8.06 o 
  -9   9  10       11.24       18.28      7.13 o 
  -8   9  10       16.76       12.08      4.96 o 
  -7   9  10       44.49       51.12      3.72 o 
  -6   9  10      249.35      235.47      4.65 o 
  -5   9  10       28.31       26.65      2.17 o 
  -4   9  10      263.40      230.83      4.34 o 
  -3   9  10      578.23      579.08      7.44 o 
  -2   9  10     1178.82     1229.42     14.87 o 
  -1   9  10      354.70      362.20      4.65 o 
   0   9  10      392.43      388.84      4.96 o 
   1   9  10      354.86      361.27      4.65 o 
   2   9  10     1192.20     1231.28     13.32 o 
   3   9  10      577.82      578.77      7.75 o 
   4   9  10      261.76      232.07      4.65 o 
   5   9  10       28.51       27.58      2.79 o 
   6   9  10      254.32      241.98      5.58 o 
   7   9  10       44.67       43.07      3.72 o 
   8   9  10       16.06       12.39      5.58 o 
   9   9  10        9.98       10.84      6.51 o 
  -9  10  10      191.79      189.93     11.15 o 
  -8  10  10       32.70       41.21      6.82 o 
  -7  10  10       25.90       25.10      4.03 o 
  -6  10  10       28.40       30.36      3.41 o 
  -5  10  10      526.63      548.10      8.37 o 
  -4  10  10       39.87       43.38      2.48 o 
  -3  10  10      554.29      580.94      7.44 o 
  -2  10  10      252.67      247.56      4.34 o 
  -1  10  10      204.41      199.53      3.41 o 
   0  10  10       21.64       21.69      1.86 o 
   1  10  10      200.68      196.44      3.41 o 
   2  10  10      252.54      249.42      4.34 o 
   3  10  10      561.70      592.71      8.06 o 
   4  10  10       38.32       41.83      2.79 o 
   5  10  10      523.47      536.32      8.37 o 
   6  10  10       30.48       30.98      3.72 o 
   7  10  10       25.46       25.41      4.03 o 
   8  10  10       32.02       30.05      6.20 o 
   9  10  10      192.90      212.24     12.08 o 
  -9  11  10        6.47        5.58      8.06 o 
  -8  11  10      137.31      148.41      8.68 o 
  -7  11  10       28.38       22.00      4.03 o 
  -6  11  10      110.29       93.26      4.34 o 
  -5  11  10        8.06        5.27      2.17 o 
  -4  11  10      326.00      332.45      5.58 o 
  -3  11  10      316.94      336.79      5.58 o 
  -2  11  10       35.97       38.42      2.48 o 
  -1  11  10      508.64      539.42      6.51 o 
   0  11  10      545.14      558.94      6.51 o 
   1  11  10      515.59      534.46      6.82 o 
   2  11  10       34.34       33.46      2.48 o 
   3  11  10      311.00      322.23      5.89 o 
   4  11  10      320.92      329.35      6.51 o 
   5  11  10        7.41        5.58      3.41 o 
   6  11  10      112.87       99.15      4.34 o 
   7  11  10       27.54       25.72      5.58 o 
   8  11  10      137.99      149.65      8.68 o 
   9  11  10        6.09       12.08      8.06 o 
  -9  12  10        5.79       -4.03      9.30 o 
  -8  12  10       24.58       21.38      7.13 o 
  -7  12  10      184.76      176.92      7.13 o 
  -6  12  10        5.48        7.13      4.03 o 
  -5  12  10       53.85       56.39      4.34 o 
  -4  12  10      370.96      365.61      6.20 o 
  -3  12  10      290.70      322.54      5.27 o 
  -2  12  10      164.81      164.83      3.72 o 
  -1  12  10      115.66      106.27      2.48 o 
   0  12  10        0.70        0.93      1.55 o 
   1  12  10      118.91      107.20      2.79 o 
   2  12  10      159.30      160.80      3.41 o 
   3  12  10      290.33      315.72      5.89 o 
   4  12  10      360.76      354.76      7.13 o 
   5  12  10       52.76       56.70      4.03 o 
   6  12  10        6.21       11.15      4.03 o 
   7  12  10      184.14      176.30      8.99 o 
   8  12  10       23.96       22.93      6.51 o 
   9  12  10        6.31        6.82      7.13 o 
  -8  13  10       53.95       60.42      7.44 o 
  -7  13  10       47.58       47.40      6.51 o 
  -6  13  10       27.99       22.31      4.96 o 
  -5  13  10      100.43      107.51      4.96 o 
  -4  13  10      310.53      331.21      6.20 o 
  -3  13  10      732.04      751.04      9.60 o 
  -2  13  10       67.66       59.49      3.41 o 
  -1  13  10       90.01       88.92      2.17 o 
   0  13  10       29.06       24.79      2.17 o 
   1  13  10       87.81       84.89      2.79 o 
   2  13  10       68.20       61.66      2.48 o 
   3  13  10      736.07      768.08     10.84 o 
   4  13  10      310.12      310.76      6.51 o 
   5  13  10       97.18      103.17      4.65 o 
   6  13  10       29.49       22.00      4.03 o 
   7  13  10       48.79       54.53      5.89 o 
   8  13  10       54.91       56.08      7.75 o 
  -8  14  10       84.64       69.71      8.37 o 
  -7  14  10      124.17      129.20      8.68 o 
  -6  14  10      111.35      102.56      6.51 o 
  -5  14  10      145.56      152.44      6.82 o 
  -4  14  10      146.01      146.24      5.58 o 
  -3  14  10      100.26       97.91      3.72 o 
  -2  14  10      177.60      187.76      4.96 o 
  -1  14  10      121.66      116.50      4.03 o 
   0  14  10      209.43      201.70      4.03 o 
   1  14  10      125.18      123.62      3.41 o 
   2  14  10      175.69      187.45      4.03 o 
   3  14  10       98.32       86.44      4.03 o 
   4  14  10      142.14      149.34      4.96 o 
   5  14  10      147.42      150.27      5.27 o 
   6  14  10      112.24      102.56      6.20 o 
   7  14  10      121.95      126.72      8.68 o 
   8  14  10       85.43       80.25      8.37 o 
  -7  15  10       83.28       82.73      9.30 o 
  -6  15  10       56.47       49.57      6.20 o 
  -5  15  10       43.99       42.76      5.58 o 
  -4  15  10       40.48       41.21      4.34 o 
  -3  15  10      152.79      136.02      6.51 o 
  -2  15  10      140.96      132.30      5.27 o 
  -1  15  10       32.16       31.91      3.72 o 
   0  15  10       27.28       22.93      2.48 o 
   1  15  10       33.01       35.32      2.79 o 
   2  15  10      138.64      133.23      4.65 o 
   3  15  10      152.25      145.93      4.65 o 
   4  15  10       41.11       38.73      4.03 o 
   5  15  10       42.33       51.74      5.58 o 
   6  15  10       56.17       56.70      6.51 o 
   7  15  10       84.61       89.23      8.99 o 
  -7  16  10       11.00       12.39     11.15 o 
  -6  16  10       39.58       36.25      7.13 o 
  -5  16  10      101.18      101.32      6.82 o 
  -4  16  10       62.79       63.52      6.51 o 
  -3  16  10       62.06       74.05      7.13 o 
  -2  16  10       52.63       47.71      5.27 o 
  -1  16  10      173.94      191.79      6.20 o 
   0  16  10       52.88       53.91      3.41 o 
   1  16  10      171.76      180.01      5.58 o 
   2  16  10       52.61       49.26      3.72 o 
   3  16  10       63.60       73.43      4.34 o 
   4  16  10       62.54       61.66      5.27 o 
   5  16  10      100.89      113.09      7.44 o 
   6  16  10       39.15       40.59      7.75 o 
   7  16  10       10.59        4.65      8.37 o 
  -6  17  10       25.82       23.55      7.13 o 
  -5  17  10       19.55       17.97      7.44 o 
  -4  17  10      189.66      200.15      8.99 o 
  -3  17  10      106.89      112.47      8.99 o 
  -2  17  10       19.47       13.94      6.51 o 
  -1  17  10       26.93       19.52      6.20 o 
   0  17  10      102.96       88.92      6.82 o 
   1  17  10       27.85       28.19      3.72 o 
   2  17  10       18.89       19.83      4.03 o 
   3  17  10      106.57      102.87      6.20 o 
   4  17  10      187.10      189.31      7.44 o 
   5  17  10       19.38       20.45      6.82 o 
   6  17  10       25.20       21.69      7.44 o 
  -5  18  10        9.42        7.75      7.44 o 
  -4  18  10       42.07       51.12      8.99 o 
  -3  18  10        0.59        2.48      7.13 o 
  -2  18  10       15.15       16.42      6.51 o 
  -1  18  10       72.63       90.78      7.13 o 
   0  18  10      114.55       93.26      7.44 o 
   1  18  10       72.96       80.87      5.89 o 
   2  18  10       15.78       20.45      4.65 o 
   3  18  10        0.51       -2.48      4.34 o 
   4  18  10       41.75       49.26      6.82 o 
   5  18  10        9.30       12.08      7.75 o 
  -5  19  10       67.54       70.33     11.15 o 
  -4  19  10       39.37       41.21      8.68 o 
  -3  19  10       30.95       27.27      5.89 o 
  -2  19  10       17.48       19.83      6.51 o 
  -1  19  10        8.71       12.08      5.89 o 
   0  19  10      249.48      245.70      9.30 o 
   1  19  10        8.85        9.30      5.58 o 
   2  19  10       18.09       19.52      6.82 o 
   3  19  10       30.77       29.12      6.82 o 
   4  19  10       39.42       42.45      7.13 o 
   5  19  10       67.06       68.47     10.22 o 
  -3  20  10        2.04        5.27      9.91 o 
  -2  20  10       21.60       19.21      6.82 o 
  -1  20  10        4.78        7.13      6.51 o 
   0  20  10       16.22        9.30      6.82 o 
   1  20  10        4.96        1.24      7.75 o 
   2  20  10       21.80       16.73      7.75 o 
   3  20  10        1.98        5.58      8.37 o 
  -2  21  10        5.21       -0.31      8.68 o 
  -1  21  10       52.55       49.57      7.44 o 
   0  21  10       83.62       88.61     12.08 o 
   1  21  10       52.65       55.46      9.30 o 
   2  21  10        5.39       -2.17      7.75 o 
   1   0  11      949.14     1190.39     11.15 o 
   2   0  11      173.68      143.76      2.17 o 
   3   0  11      608.20      666.45      6.82 o 
   4   0  11     1062.91     1112.00     11.15 o 
   5   0  11        6.84        3.72      1.55 o 
   6   0  11     1471.30     1559.40     18.59 o 
   7   0  11      219.36      198.60      4.65 o 
   8   0  11     1049.34     1114.79     17.66 o 
   9   0  11      872.81      991.16     18.90 o 
  10   0  11        1.55        4.65      5.27 o 
 -10   1  11       13.60       19.83      8.37 o 
  -9   1  11        5.92        5.27      4.34 o 
  -8   1  11      724.99      727.49     13.01 o 
  -7   1  11      229.40      208.83      4.34 o 
  -6   1  11      156.11      141.90      3.10 o 
  -5   1  11      142.79      143.14      2.79 o 
  -4   1  11      921.72      964.52      9.91 o 
  -3   1  11     2407.31     2332.44     20.14 o 
  -2   1  11       85.17       64.76      1.86 o 
  -1   1  11       51.88       48.64      1.55 o 
   0   1  11      319.41      353.52      4.34 o 
   1   1  11       52.08       49.88      1.55 o 
   2   1  11       84.77       62.28      1.55 o 
   3   1  11     2417.25     2339.25     22.31 o 
   4   1  11      915.07      947.78     10.22 o 
   5   1  11      132.98      130.75      3.10 o 
   6   1  11      159.45      141.28      3.41 o 
   7   1  11      234.12      215.95      4.03 o 
   8   1  11      729.82      741.43     12.70 o 
   9   1  11        5.67        5.89      4.34 o 
  10   1  11       15.08       16.42      6.51 o 
 -10   2  11      165.66      159.56     10.84 o 
  -9   2  11      287.20      311.07      8.99 o 
  -8   2  11      205.91      179.70      6.51 o 
  -7   2  11      366.90      343.92      5.89 o 
  -6   2  11      736.71      754.76      9.30 o 
  -5   2  11      354.25      347.01      4.96 o 
  -4   2  11      125.29      129.20      2.48 o 
  -3   2  11      218.62      206.97      3.10 o 
  -2   2  11        4.10        5.58      1.55 o 
  -1   2  11     1537.82     1661.02     17.35 o 
   0   2  11      711.75      638.88      6.51 o 
   1   2  11     1509.32     1635.93     15.80 o 
   2   2  11        3.55        1.55      1.24 o 
   3   2  11      223.62      210.69      3.41 o 
   4   2  11      126.92      131.06      3.10 o 
   5   2  11      357.63      343.92      5.58 o 
   6   2  11      740.13      765.60      9.91 o 
   7   2  11      360.65      345.16      5.89 o 
   8   2  11      213.15      189.93      5.89 o 
   9   2  11      293.81      307.05      9.30 o 
  10   2  11      161.00      146.24      7.75 o 
 -10   3  11        7.21       12.70      7.44 o 
  -9   3  11       21.83       15.18      4.65 o 
  -8   3  11       62.93       44.93      4.03 o 
  -7   3  11       49.64       41.83      2.48 o 
  -6   3  11      101.12       90.47      2.79 o 
  -5   3  11      392.58      416.11      5.58 o 
  -4   3  11     1656.36     1703.47     17.04 o 
  -3   3  11      188.24      154.92      2.79 o 
  -2   3  11      284.01      280.71      4.03 o 
  -1   3  11      930.22      996.43     10.84 o 
   0   3  11     1096.42     1150.42     12.08 o 
   1   3  11      910.38      968.23     11.15 o 
   2   3  11      294.35      292.17      4.03 o 
   3   3  11      194.86      163.90      2.79 o 
   4   3  11     1645.23     1670.63     17.04 o 
   5   3  11      401.13      440.59      6.51 o 
   6   3  11      105.37       97.29      2.79 o 
   7   3  11       52.90       47.40      2.48 o 
   8   3  11       64.30       56.70      4.96 o 
   9   3  11       23.97       22.93      4.65 o 
  10   3  11        6.66       14.87      5.89 o 
 -10   4  11       34.67       37.80      7.75 o 
  -9   4  11       63.49       57.94      6.51 o 
  -8   4  11       35.81       19.83      3.72 o 
  -7   4  11       62.77       68.16      2.48 o 
  -6   4  11      132.34      117.12      3.10 o 
  -5   4  11      910.15      973.50     11.77 o 
  -4   4  11      106.71       95.43      2.48 o 
  -3   4  11      149.11      162.66      2.79 o 
  -2   4  11     1389.41     1428.34     14.87 o 
  -1   4  11      951.56     1039.50     10.84 o 
   0   4  11      718.01      676.06      7.13 o 
   1   4  11      947.45     1028.65     10.22 o 
   2   4  11     1386.25     1420.28     14.87 o 
   3   4  11      157.52      172.89      3.10 o 
   4   4  11      107.14      103.17      2.79 o 
   5   4  11      892.04      964.21     13.01 o 
   6   4  11      139.12      129.82      3.41 o 
   7   4  11       64.43       69.09      2.79 o 
   8   4  11       33.29       18.59      3.72 o 
   9   4  11       66.00       61.35      5.27 o 
  10   4  11       35.10       37.49      7.44 o 
 -10   5  11        6.46        9.91      7.44 o 
  -9   5  11       14.31        9.60      4.96 o 
  -8   5  11       98.30       87.68      4.96 o 
  -7   5  11       29.97       30.67      2.17 o 
  -6   5  11       81.41       91.71      2.79 o 
  -5   5  11       81.73       75.91      2.48 o 
  -4   5  11     2220.24     2269.23     22.31 o 
  -3   5  11      779.72      787.91      8.37 o 
  -2   5  11       34.17       41.83      1.86 o 
  -1   5  11      576.63      547.17      6.51 o 
   0   5  11      505.15      557.70      5.89 o 
   1   5  11      582.65      547.17      6.20 o 
   2   5  11       37.81       50.19      1.86 o 
   3   5  11      782.84      767.77      8.68 o 
   4   5  11     2208.78     2241.03     26.03 o 
   5   5  11       85.06       77.77      3.10 o 
   6   5  11       86.72       96.67      3.41 o 
   7   5  11       30.06       26.03      2.48 o 
   8   5  11      100.74       96.36      4.96 o 
   9   5  11       16.16       10.22      4.34 o 
  10   5  11        7.71       10.22      7.13 o 
 -10   6  11       21.45       23.55      8.99 o 
  -9   6  11      107.19      115.57      7.75 o 
  -8   6  11       10.05        8.06      3.72 o 
  -7   6  11       24.49       22.00      2.48 o 
  -6   6  11      134.29      128.58      4.03 o 
  -5   6  11      712.50      711.07      9.30 o 
  -4   6  11     1043.74     1063.97     11.77 o 
  -3   6  11      163.48      175.68      3.10 o 
  -2   6  11      431.28      415.18      5.27 o 
  -1   6  11     1201.61     1224.16     12.08 o 
   0   6  11     1543.72     1581.09     15.18 o 
   1   6  11     1199.34     1209.29     12.08 o 
   2   6  11      422.77      404.33      5.27 o 
   3   6  11      164.64      178.15      3.41 o 
   4   6  11     1028.97     1062.11     13.32 o 
   5   6  11      704.99      690.31      9.60 o 
   6   6  11      133.57      138.19      3.72 o 
   7   6  11       26.21       28.81      3.10 o 
   8   6  11        8.46        3.72      3.41 o 
   9   6  11      108.09       99.46      6.82 o 
  10   6  11       22.38        9.30      8.06 o 
 -10   7  11        2.72       10.53     10.22 o 
  -9   7  11       32.54       30.67      5.89 o 
  -8   7  11      185.45      169.79      8.06 o 
  -7   7  11      177.92      167.93      4.65 o 
  -6   7  11       15.17       17.97      2.48 o 
  -5   7  11      192.83      173.51      4.03 o 
  -4   7  11      599.74      619.36      7.75 o 
  -3   7  11      887.03      902.86      9.60 o 
  -2   7  11      128.00      125.79      3.10 o 
  -1   7  11      365.52      370.25      4.65 o 
   0   7  11       57.86       49.88      1.86 o 
   1   7  11      363.81      375.52      4.65 o 
   2   7  11      121.28      119.29      2.79 o 
   3   7  11      885.80      896.66     11.15 o 
   4   7  11      588.75      603.25      7.75 o 
   5   7  11      196.41      177.23      4.03 o 
   6   7  11       14.30       19.21      2.48 o 
   7   7  11      176.40      160.49      4.03 o 
   8   7  11      183.01      175.68      7.75 o 
   9   7  11       31.96       23.55      6.20 o 
  10   7  11        3.11       17.66      8.99 o 
  -9   8  11       49.69       61.97      7.75 o 
  -8   8  11        0.12       -2.79      4.34 o 
  -7   8  11       72.67       70.95      3.72 o 
  -6   8  11      117.80      126.72      4.03 o 
  -5   8  11       20.71       18.28      2.48 o 
  -4   8  11     3446.96     3618.25     35.32 o 
  -3   8  11      202.58      204.80      4.03 o 
  -2   8  11      589.81      626.80      8.68 o 
  -1   8  11      888.87      861.96      8.68 o 
   0   8  11        2.84        0.31      1.55 o 
   1   8  11      878.56      857.93      9.30 o 
   2   8  11      580.94      604.18      7.13 o 
   3   8  11      199.29      201.39      3.72 o 
   4   8  11     3407.61     3577.66     35.94 o 
   5   8  11       19.76       16.42      2.79 o 
   6   8  11      120.61      126.10      3.41 o 
   7   8  11       72.44       71.88      3.72 o 
   8   8  11        0.12       -3.41      4.96 o 
   9   8  11       47.92       49.26      7.44 o 
  -9   9  11       31.05       26.34      8.06 o 
  -8   9  11      191.80      184.04      8.68 o 
  -7   9  11       67.55       64.45      4.96 o 
  -6   9  11      106.25      102.87      3.72 o 
  -5   9  11       37.98       32.84      2.79 o 
  -4   9  11      608.14      628.34      8.06 o 
  -3   9  11      103.81       95.74      3.10 o 
  -2   9  11       10.98       10.84      1.55 o 
  -1   9  11      173.30      169.48      3.10 o 
   0   9  11       33.57       34.39      1.86 o 
   1   9  11      168.67      170.72      3.10 o 
   2   9  11       11.08       11.46      1.86 o 
   3   9  11      104.60       92.95      2.79 o 
   4   9  11      610.66      645.70      9.30 o 
   5   9  11       41.30       38.42      3.41 o 
   6   9  11      102.25       96.98      4.03 o 
   7   9  11       66.86       61.66      4.65 o 
   8   9  11      192.83      182.18      8.68 o 
   9   9  11       30.12       29.74      6.51 o 
  -9  10  11       13.59        9.60      9.60 o 
  -8  10  11        4.26        5.58      5.89 o 
  -7  10  11      141.40      142.83      6.20 o 
  -6  10  11      102.71       91.40      4.34 o 
  -5  10  11      320.74      337.72      6.20 o 
  -4  10  11      158.90      152.75      4.03 o 
  -3  10  11      326.07      320.99      5.27 o 
  -2  10  11      807.24      838.72     10.22 o 
  -1  10  11      158.67      159.26      3.10 o 
   0  10  11       11.10        8.99      1.55 o 
   1  10  11      156.74      154.92      3.10 o 
   2  10  11      812.50      848.33      9.91 o 
   3  10  11      334.42      318.51      5.58 o 
   4  10  11      158.85      150.27      4.34 o 
   5  10  11      324.97      340.20      7.13 o 
   6  10  11      102.85       89.85      4.03 o 
   7  10  11      143.53      157.71      8.37 o 
   8  10  11        3.81        7.44      5.89 o 
   9  10  11       13.14       18.28      8.06 o 
  -9  11  11       21.12       20.14     11.77 o 
  -8  11  11       59.27       59.80      6.82 o 
  -7  11  11       23.53       23.24      4.96 o 
  -6  11  11       42.12       40.90      4.03 o 
  -5  11  11       15.94       11.15      2.79 o 
  -4  11  11       36.69       35.63      3.10 o 
  -3  11  11       22.79       19.52      2.48 o 
  -2  11  11      168.58      179.70      4.03 o 
  -1  11  11      221.80      221.53      3.72 o 
   0  11  11     1725.75     1812.22     17.35 o 
   1  11  11      219.04      217.19      3.72 o 
   2  11  11      167.93      174.75      4.03 o 
   3  11  11       24.46       17.35      3.10 o 
   4  11  11       37.78       39.04      3.10 o 
   5  11  11       14.94       13.01      3.41 o 
   6  11  11       42.78       38.73      3.72 o 
   7  11  11       22.71       26.03      7.13 o 
   8  11  11       59.78       58.25      8.06 o 
   9  11  11       21.36       17.97      8.99 o 
  -8  12  11        9.62       10.53      5.27 o 
  -7  12  11       15.96       26.96      6.20 o 
  -6  12  11        4.49       -1.24      4.34 o 
  -5  12  11      162.28      170.72      5.89 o 
  -4  12  11     1382.84     1432.68     17.97 o 
  -3  12  11      272.61      263.98      5.58 o 
  -2  12  11      522.97      521.45      7.75 o 
  -1  12  11      103.83      105.96      2.79 o 
   0  12  11       99.22      102.56      2.79 o 
   1  12  11      101.72      107.51      3.10 o 
   2  12  11      527.98      519.59      8.06 o 
   3  12  11      279.95      282.26      6.51 o 
   4  12  11     1382.80     1437.94     21.69 o 
   5  12  11      164.04      170.72      5.58 o 
   6  12  11        4.33       -3.72      5.27 o 
   7  12  11       16.67       16.73      6.51 o 
   8  12  11       10.22        8.68      7.44 o 
  -8  13  11      102.96      123.62     10.84 o 
  -7  13  11       48.97       52.67      6.51 o 
  -6  13  11       11.79       18.59      4.65 o 
  -5  13  11       79.42       87.37      4.96 o 
  -4  13  11      114.55       89.54      4.65 o 
  -3  13  11      221.99      216.26      5.27 o 
  -2  13  11      127.33      130.44      4.03 o 
  -1  13  11      480.05      511.54      7.13 o 
   0  13  11        2.93        4.34      2.17 o 
   1  13  11      486.50      505.34      6.82 o 
   2  13  11      129.73      123.93      4.65 o 
   3  13  11      220.31      220.29      5.58 o 
   4  13  11      110.33      102.87      4.65 o 
   5  13  11       77.98       77.77      5.58 o 
   6  13  11       11.60        8.06      4.96 o 
   7  13  11       48.19       44.93      7.44 o 
   8  13  11      101.81       99.15      8.68 o 
  -8  14  11        2.18        1.55      8.37 o 
  -7  14  11       49.52       66.92      8.06 o 
  -6  14  11       50.26       53.29      6.20 o 
  -5  14  11       63.00       64.45      5.89 o 
  -4  14  11      155.60      157.09      6.20 o 
  -3  14  11       39.52       40.90      3.72 o 
  -2  14  11      136.60      118.98      4.34 o 
  -1  14  11       61.68       59.80      3.72 o 
   0  14  11      558.26      572.88      7.75 o 
   1  14  11       60.22       55.15      2.48 o 
   2  14  11      138.11      129.82      4.34 o 
   3  14  11       40.76       40.59      3.41 o 
   4  14  11      152.84      156.16      4.96 o 
   5  14  11       61.51       60.73      5.58 o 
   6  14  11       52.16       56.70      6.20 o 
   7  14  11       49.28       60.11      8.37 o 
   8  14  11        2.42       -5.58      8.68 o 
  -7  15  11       48.56       51.74      8.99 o 
  -6  15  11       22.27       29.12      6.51 o 
  -5  15  11       22.02       24.48      5.58 o 
  -4  15  11       63.08       54.53      4.96 o 
  -3  15  11       61.99       58.25      5.58 o 
  -2  15  11      226.07      241.05      6.51 o 
  -1  15  11      111.55      107.20      4.65 o 
   0  15  11       32.23       23.55      2.48 o 
   1  15  11      112.91      109.99      3.72 o 
   2  15  11      228.52      232.69      6.20 o 
   3  15  11       61.46       57.01      3.72 o 
   4  15  11       62.36       59.49      4.96 o 
   5  15  11       21.26       21.69      7.13 o 
   6  15  11       22.82       31.29      6.20 o 
   7  15  11       48.86       57.32      8.06 o 
  -7  16  11       12.52       22.93     15.80 o 
  -6  16  11       69.92       85.51      8.37 o 
  -5  16  11       16.46       14.25      5.58 o 
  -4  16  11        7.55       10.84      5.58 o 
  -3  16  11       48.72       45.55      7.13 o 
  -2  16  11      100.28       85.20      5.89 o 
  -1  16  11       21.06       18.90      3.72 o 
   0  16  11       12.67       10.22      3.10 o 
   1  16  11       21.62       20.45      3.72 o 
   2  16  11      102.58       94.81      4.65 o 
   3  16  11       48.40       49.88      4.34 o 
   4  16  11        7.72        6.82      5.27 o 
   5  16  11       16.33       25.41      6.82 o 
   6  16  11       71.36       83.66      8.06 o 
  -6  17  11       20.63       27.89     10.22 o 
  -5  17  11       11.72       11.77      6.51 o 
  -4  17  11       21.14       26.03      7.75 o 
  -3  17  11       25.72       24.48      7.44 o 
  -2  17  11        1.18        0.93      6.20 o 
  -1  17  11      133.11      149.03      8.68 o 
   0  17  11        1.35        7.75      5.58 o 
   1  17  11      132.32      136.95      5.58 o 
   2  17  11        1.32       -0.31      4.03 o 
   3  17  11       26.75       29.43      4.96 o 
   4  17  11       21.09       18.59      5.58 o 
   5  17  11       12.46       11.46      6.51 o 
   6  17  11       20.85       32.22      8.99 o 
  -5  18  11        8.58        6.82     10.53 o 
  -4  18  11        4.53        6.20      7.13 o 
  -3  18  11       13.21       13.63      7.44 o 
  -2  18  11       36.72       32.22      7.13 o 
  -1  18  11       30.74       39.66      6.51 o 
   0  18  11       34.18       22.93      6.20 o 
   1  18  11       29.78       40.59      5.58 o 
   2  18  11       37.40       30.36      6.20 o 
   3  18  11       13.78       14.56      5.58 o 
   4  18  11        4.36        9.60      5.89 o 
   5  18  11        8.21        4.03      7.13 o 
  -4  19  11       17.49       14.56      8.06 o 
  -3  19  11       10.46        9.60      7.75 o 
  -2  19  11       21.10       20.14      6.82 o 
  -1  19  11       62.02       63.83      6.51 o 
   0  19  11        0.83       -3.41      5.89 o 
   1  19  11       62.01       64.14      6.51 o 
   2  19  11       20.81       19.83      6.82 o 
   3  19  11       10.47       11.46      7.13 o 
   4  19  11       17.84       23.24      7.44 o 
  -3  20  11       35.79       36.25     10.53 o 
  -2  20  11        3.58        0.62      6.82 o 
  -1  20  11       48.24       45.24      7.75 o 
   0  20  11       25.83       19.83      7.75 o 
   1  20  11       47.62       45.86      8.68 o 
   2  20  11        3.52        5.27      8.06 o 
   3  20  11       36.46       23.55      8.99 o 
   0  21  11        6.03        0.31      9.60 o 
   0   0  12     1863.02     1813.15     22.31 o 
   1   0  12       11.83       16.73      1.24 o 
   2   0  12      456.07      457.32      5.27 o 
   3   0  12       70.88       66.30      1.86 o 
   4   0  12      120.19      104.72      2.48 o 
   5   0  12        4.54        8.37      1.86 o 
   6   0  12        8.03        1.86      1.86 o 
   7   0  12      138.60      136.95      4.34 o 
   8   0  12        9.36        7.13      4.03 o 
   9   0  12       55.15       38.73      4.96 o 
  10   0  12      200.75      198.60      9.30 o 
 -10   1  12      112.33       97.29      8.99 o 
  -9   1  12       41.76       44.62      5.89 o 
  -8   1  12       29.38       25.72      4.03 o 
  -7   1  12      155.96      149.96      4.34 o 
  -6   1  12       57.77       48.95      2.48 o 
  -5   1  12      952.86      965.76     10.53 o 
  -4   1  12     1115.87     1128.11     11.15 o 
  -3   1  12      268.34      269.87      3.41 o 
  -2   1  12       60.93       49.57      1.86 o 
  -1   1  12     1298.05     1374.74     13.63 o 
   0   1  12       66.45       58.25      1.86 o 
   1   1  12     1309.85     1386.51     14.25 o 
   2   1  12       63.47       54.22      1.55 o 
   3   1  12      270.38      268.32      4.03 o 
   4   1  12     1104.98     1125.63     11.46 o 
   5   1  12      962.11      980.32     10.84 o 
   6   1  12       53.04       46.79      2.48 o 
   7   1  12      151.75      153.06      4.03 o 
   8   1  12       30.64       40.90      4.65 o 
   9   1  12       43.51       39.35      4.65 o 
  10   1  12      109.40      105.34      7.44 o 
 -10   2  12      132.85      126.41      9.91 o 
  -9   2  12      276.70      293.41      8.99 o 
  -8   2  12      156.10      160.18      6.20 o 
  -7   2  12      292.60      267.39      5.89 o 
  -6   2  12       94.42       88.30      3.10 o 
  -5   2  12      793.44      801.54      8.99 o 
  -4   2  12     1077.45     1076.68     11.15 o 
  -3   2  12      107.68       95.43      1.86 o 
  -2   2  12      745.62      706.11      8.68 o 
  -1   2  12     1034.26     1104.56     12.08 o 
   0   2  12      454.27      418.90      4.96 o 
   1   2  12     1033.18     1081.63     11.77 o 
   2   2  12      753.93      711.38      7.75 o 
   3   2  12      103.59       85.51      2.17 o 
   4   2  12     1062.77     1059.94     11.15 o 
   5   2  12      780.75      786.05      8.99 o 
   6   2  12       99.29       92.33      3.10 o 
   7   2  12      303.21      287.22      5.58 o 
   8   2  12      149.04      154.61      5.89 o 
   9   2  12      272.87      285.36      8.99 o 
  10   2  12      136.61      131.06      8.37 o 
 -10   3  12      131.51      108.75      9.60 o 
  -9   3  12       23.82       24.79      5.27 o 
  -8   3  12      232.71      221.22      7.13 o 
  -7   3  12        0.36        1.24      2.17 o 
  -6   3  12      572.72      607.90      8.06 o 
  -5   3  12      205.87      210.69      3.72 o 
  -4   3  12      487.73      505.34      6.20 o 
  -3   3  12     1224.72     1183.26     13.94 o 
  -2   3  12      387.48      408.36      5.58 o 
  -1   3  12      616.87      640.43      7.75 o 
   0   3  12       39.82       35.63      1.86 o 
   1   3  12      613.55      639.50      7.44 o 
   2   3  12      381.95      404.95      5.27 o 
   3   3  12     1224.94     1191.31     12.70 o 
   4   3  12      477.37      503.79      6.20 o 
   5   3  12      215.98      221.53      4.34 o 
   6   3  12      562.37      585.28      8.68 o 
   7   3  12        0.22        2.48      2.17 o 
   8   3  12      231.08      219.67      7.13 o 
   9   3  12       25.56       31.91      4.96 o 
  10   3  12      129.30      157.71     10.53 o 
 -10   4  12        0.01       -1.86      6.82 o 
  -9   4  12      173.49      181.25      8.68 o 
  -8   4  12       16.54       19.83      4.03 o 
  -7   4  12      110.88      112.47      4.03 o 
  -6   4  12       17.54       26.03      2.17 o 
  -5   4  12       40.95       34.39      1.86 o 
  -4   4  12      361.35      369.01      4.96 o 
  -3   4  12      586.41      571.03      7.44 o 
  -2   4  12      280.17      276.68      4.34 o 
  -1   4  12      302.14      270.49      4.34 o 
   0   4  12     1890.81     2146.23     20.14 o 
   1   4  12      318.15      279.16      4.65 o 
   2   4  12      274.45      272.65      4.34 o 
   3   4  12      590.73      581.56      6.82 o 
   4   4  12      349.80      351.66      5.58 o 
   5   4  12       38.56       29.43      2.48 o 
   6   4  12       19.01       26.03      2.48 o 
   7   4  12      108.68      111.85      3.72 o 
   8   4  12       16.32       17.04      4.03 o 
   9   4  12      169.80      194.89      7.75 o 
  10   4  12        0.06        2.79      7.13 o 
 -10   5  12       19.37       13.32      8.68 o 
  -9   5  12       69.60       64.45      7.44 o 
  -8   5  12      261.52      260.26      7.75 o 
  -7   5  12      139.36      137.88      4.65 o 
  -6   5  12      226.06      205.11      4.65 o 
  -5   5  12      218.30      217.50      4.34 o 
  -4   5  12      274.83      254.99      4.34 o 
  -3   5  12      138.68      119.60      3.10 o 
  -2   5  12      164.29      139.74      3.10 o 
  -1   5  12      338.08      329.35      4.96 o 
   0   5  12       32.69       34.39      1.24 o 
   1   5  12      346.54      336.17      4.34 o 
   2   5  12      170.08      145.00      3.10 o 
   3   5  12      149.25      136.95      2.79 o 
   4   5  12      270.74      247.56      4.65 o 
   5   5  12      220.95      218.43      4.65 o 
   6   5  12      226.86      208.52      4.65 o 
   7   5  12      137.61      139.43      4.03 o 
   8   5  12      259.79      270.18      7.75 o 
   9   5  12       68.68       75.60      7.13 o 
  10   5  12       18.84        7.44      8.68 o 
 -10   6  12       78.41       91.09     11.15 o 
  -9   6  12      161.79      172.89      8.99 o 
  -8   6  12      202.33      186.83      7.75 o 
  -7   6  12      193.34      185.90      5.58 o 
  -6   6  12       72.37       71.26      3.41 o 
  -5   6  12      139.71      133.54      3.72 o 
  -4   6  12      818.55      831.60      9.60 o 
  -3   6  12     2158.84     2289.06     22.93 o 
  -2   6  12      603.11      549.96      6.82 o 
  -1   6  12        1.31       -1.24      1.86 o 
   0   6  12      240.59      262.74      3.41 o 
   1   6  12        2.41        0.31      1.55 o 
   2   6  12      615.72      573.50      7.44 o 
   3   6  12     2182.22     2321.59     24.17 o 
   4   6  12      828.03      810.84     10.53 o 
   5   6  12      141.90      136.33      4.03 o 
   6   6  12       74.16       76.22      3.72 o 
   7   6  12      197.25      198.29      4.34 o 
   8   6  12      200.39      185.28      7.13 o 
   9   6  12      158.30      181.56      9.60 o 
  10   6  12       76.35       89.54     10.84 o 
  -9   7  12       64.42       58.87      6.20 o 
  -8   7  12        7.55       12.08      4.96 o 
  -7   7  12       86.15       76.84      3.72 o 
  -6   7  12       27.74       29.74      3.10 o 
  -5   7  12       26.44       26.65      2.48 o 
  -4   7  12     1029.05     1063.66     12.08 o 
  -3   7  12      116.40      111.85      3.10 o 
  -2   7  12      309.00      300.23      4.65 o 
  -1   7  12      832.88      839.96      9.91 o 
   0   7  12      272.40      287.84      4.03 o 
   1   7  12      845.30      859.17      8.99 o 
   2   7  12      313.11      307.98      4.34 o 
   3   7  12      116.33      118.67      3.10 o 
   4   7  12     1005.53     1025.24     14.87 o 
   5   7  12       28.24       29.12      2.48 o 
   6   7  12       26.30       24.48      2.79 o 
   7   7  12       90.37       85.20      3.72 o 
   8   7  12        7.91        3.10      4.96 o 
   9   7  12       64.90       79.32      8.06 o 
  -9   8  12       42.67       36.87      8.68 o 
  -8   8  12       47.41       56.39      6.82 o 
  -7   8  12        0.53        1.55      3.72 o 
  -6   8  12      271.46      269.25      6.20 o 
  -5   8  12        8.49        4.03      2.79 o 
  -4   8  12     1176.94     1237.79     13.94 o 
  -3   8  12      469.24      515.87      6.82 o 
  -2   8  12      269.62      258.71      4.65 o 
  -1   8  12      113.04      112.78      2.79 o 
   0   8  12      114.15      115.57      2.48 o 
   1   8  12      113.24      106.89      2.17 o 
   2   8  12      276.97      275.75      4.34 o 
   3   8  12      477.90      515.87      7.13 o 
   4   8  12     1174.98     1257.62     15.49 o 
   5   8  12        8.83        6.20      1.86 o 
   6   8  12      263.34      257.78      5.27 o 
   7   8  12        0.43        0.93      4.03 o 
   8   8  12       49.26       55.15      6.20 o 
   9   8  12       43.75       45.55      7.75 o 
  -9   9  12       20.35       30.05     10.84 o 
  -8   9  12       21.74       17.66      5.27 o 
  -7   9  12        1.01       -3.72      3.72 o 
  -6   9  12      156.36      154.92      4.96 o 
  -5   9  12       53.19       48.33      3.10 o 
  -4   9  12     1441.58     1556.92     17.66 o 
  -3   9  12      279.16      286.29      5.58 o 
  -2   9  12      128.94      123.31      3.10 o 
  -1   9  12      660.24      696.20      7.75 o 
   0   9  12       60.61       49.57      2.17 o 
   1   9  12      652.08      688.45      7.75 o 
   2   9  12      135.28      125.48      3.10 o 
   3   9  12      282.80      289.70      5.27 o 
   4   9  12     1425.26     1537.40     19.83 o 
   5   9  12       53.11       46.48      3.72 o 
   6   9  12      158.07      151.20      5.27 o 
   7   9  12        0.99        1.55      6.20 o 
   8   9  12       21.65       24.48      6.51 o 
   9   9  12       20.09       18.59      7.13 o 
  -9  10  12       17.06       15.18     10.22 o 
  -8  10  12        6.74        8.99      6.82 o 
  -7  10  12       23.31       23.24      4.34 o 
  -6  10  12       61.14       54.53      4.65 o 
  -5  10  12        1.72        1.86      2.48 o 
  -4  10  12      394.33      423.85      6.51 o 
  -3  10  12      296.91      287.84      5.89 o 
  -2  10  12      766.68      760.33      8.99 o 
  -1  10  12      228.84      206.97      4.03 o 
   0  10  12      274.67      293.10      4.34 o 
   1  10  12      233.30      212.55      3.41 o 
   2  10  12      765.76      762.19      9.30 o 
   3  10  12      295.94      293.10      5.89 o 
   4  10  12      387.70      403.71      7.44 o 
   5  10  12        1.98       -1.24      3.41 o 
   6  10  12       58.34       53.29      4.65 o 
   7  10  12       23.87       27.58      5.89 o 
   8  10  12        6.42        4.03      6.82 o 
   9  10  12       17.44       16.42      8.37 o 
  -8  11  12       77.38       84.28      9.30 o 
  -7  11  12      110.25       92.33      7.44 o 
  -6  11  12      101.80       86.75      4.96 o 
  -5  11  12       43.05       37.18      3.41 o 
  -4  11  12      563.81      530.75      8.68 o 
  -3  11  12      105.11       94.50      4.34 o 
  -2  11  12      903.32      967.61     12.39 o 
  -1  11  12       98.62       89.85      2.79 o 
   0  11  12       87.32       80.87      2.79 o 
   1  11  12      100.08       87.68      2.79 o 
   2  11  12      914.71      982.80     12.39 o 
   3  11  12      110.06      101.94      4.03 o 
   4  11  12      561.49      532.92      9.60 o 
   5  11  12       43.02       41.83      4.34 o 
   6  11  12      104.69       87.06      5.89 o 
   7  11  12      109.11       97.91      8.06 o 
   8  11  12       77.51       88.92      9.60 o 
  -8  12  12        6.01       10.53      8.06 o 
  -7  12  12      167.89      169.79      8.06 o 
  -6  12  12       22.25       22.00      4.34 o 
  -5  12  12        7.08        2.48      3.72 o 
  -4  12  12      172.42      181.25      4.96 o 
  -3  12  12       87.64       79.32      3.72 o 
  -2  12  12      119.64      113.71      4.03 o 
  -1  12  12      201.40      203.25      3.72 o 
   0  12  12      781.84      803.09      9.91 o 
   1  12  12      195.05      200.15      4.03 o 
   2  12  12      121.58      124.24      4.03 o 
   3  12  12       89.08       80.87      4.34 o 
   4  12  12      168.68      179.39      5.58 o 
   5  12  12        7.31        6.82      4.34 o 
   6  12  12       23.00       18.90      5.27 o 
   7  12  12      164.06      171.34      9.60 o 
   8  12  12        6.02        8.99      7.75 o 
  -8  13  12       21.38       22.62      8.68 o 
  -7  13  12       33.40       36.87      8.06 o 
  -6  13  12        8.91        5.27      4.65 o 
  -5  13  12        6.53        6.82      4.65 o 
  -4  13  12       27.27       42.14      4.03 o 
  -3  13  12      104.47      108.44      4.34 o 
  -2  13  12       40.08       42.14      4.03 o 
  -1  13  12      168.06      162.35      3.41 o 
   0  13  12       15.97       11.15      2.17 o 
   1  13  12      165.07      153.68      3.72 o 
   2  13  12       40.66       41.83      3.72 o 
   3  13  12      105.81      109.68      4.96 o 
   4  13  12       27.25       39.66      4.65 o 
   5  13  12        6.81        6.20      5.27 o 
   6  13  12        8.92        9.30      6.20 o 
   7  13  12       33.57       37.18      8.99 o 
   8  13  12       20.44       14.25      8.68 o 
  -7  14  12      113.50      133.85     10.84 o 
  -6  14  12       51.46       52.36      5.27 o 
  -5  14  12       70.26       61.04      6.20 o 
  -4  14  12        4.61        4.96      4.65 o 
  -3  14  12       24.61       23.86      4.96 o 
  -2  14  12      427.57      463.51      9.30 o 
  -1  14  12       71.53       64.45      4.03 o 
   0  14  12        0.00        0.31      2.17 o 
   1  14  12       68.46       66.61      3.10 o 
   2  14  12      430.44      464.13      8.68 o 
   3  14  12       25.17       27.58      3.72 o 
   4  14  12        4.72        2.17      4.96 o 
   5  14  12       69.01       67.54      6.20 o 
   6  14  12       52.63       54.84      6.82 o 
   7  14  12      111.32      132.30      9.30 o 
  -7  15  12        9.00       10.84      8.37 o 
  -6  15  12        2.53       -0.31      8.68 o 
  -5  15  12       16.93       17.66      5.58 o 
  -4  15  12       35.77       45.86      7.13 o 
  -3  15  12       45.41       40.28      6.20 o 
  -2  15  12       51.90       47.71      4.96 o 
  -1  15  12       21.52       17.35      4.34 o 
   0  15  12      293.13      283.50      6.51 o 
   1  15  12       20.58       19.21      3.41 o 
   2  15  12       52.64       44.93      4.65 o 
   3  15  12       44.88       40.90      4.34 o 
   4  15  12       35.62       41.52      5.58 o 
   5  15  12       16.51       22.31      5.89 o 
   6  15  12        2.66        1.86      6.51 o 
   7  15  12        8.70        7.75      9.30 o 
  -6  16  12       59.10       82.73      9.91 o 
  -5  16  12        6.92        4.03      6.51 o 
  -4  16  12       17.99        2.48      7.44 o 
  -3  16  12      259.62      280.40     11.77 o 
  -2  16  12       17.39       13.01      5.89 o 
  -1  16  12       47.87       47.40      5.27 o 
   0  16  12        3.79        3.10      4.34 o 
   1  16  12       47.29       52.05      4.34 o 
   2  16  12       18.11       17.66      3.72 o 
   3  16  12      259.59      268.94      8.99 o 
   4  16  12       17.73       17.66      5.89 o 
   5  16  12        6.66       12.70      7.13 o 
   6  16  12       60.43       82.42     10.53 o 
  -5  17  12        3.56        4.34      8.06 o 
  -4  17  12       20.04       22.00      8.37 o 
  -3  17  12       29.06       30.36      8.37 o 
  -2  17  12        0.32        2.17      5.89 o 
  -1  17  12       34.44       30.05      6.20 o 
   0  17  12       49.70       52.36      6.82 o 
   1  17  12       34.96       37.80      7.13 o 
   2  17  12        0.20       -2.17      4.34 o 
   3  17  12       28.75       26.03      5.58 o 
   4  17  12       20.39       16.73      6.51 o 
   5  17  12        3.47        4.03      7.13 o 
  -5  18  12       41.33       47.71      9.91 o 
  -4  18  12      168.81      174.13     10.84 o 
  -3  18  12       17.69       17.35      8.68 o 
  -2  18  12      117.88      131.68      9.60 o 
  -1  18  12       79.64       88.30      8.68 o 
   0  18  12        2.92        2.79      6.51 o 
   1  18  12       79.05       98.53      6.51 o 
   2  18  12      119.59      131.68      8.06 o 
   3  18  12       17.40       20.45      7.44 o 
   4  18  12      167.97      177.85      9.60 o 
   5  18  12       40.98       41.83      8.06 o 
  -4  19  12       28.90       21.69      8.99 o 
  -3  19  12       13.17        7.44      7.75 o 
  -2  19  12        5.46        1.55      7.75 o 
  -1  19  12       34.00       39.04      9.60 o 
   0  19  12        0.59        0.62      6.51 o 
   1  19  12       34.23       22.00      8.06 o 
   2  19  12        5.58        2.17      6.82 o 
   3  19  12       13.17       10.53      8.68 o 
   4  19  12       29.52       22.31      9.60 o 
  -2  20  12       10.80       17.66      7.75 o 
  -1  20  12       79.58      100.70      9.30 o 
   0  20  12       48.63       40.59      7.75 o 
   1  20  12       79.23       99.46      9.60 o 
   2  20  12       11.09        5.89      9.30 o 
   1   0  13      215.80      184.66      2.79 o 
   2   0  13      501.28      451.43      4.96 o 
   3   0  13      122.78      121.77      2.48 o 
   4   0  13      206.94      233.00      3.72 o 
   5   0  13      519.42      552.13      7.75 o 
   6   0  13        0.06       -0.31      2.17 o 
   7   0  13       30.90       23.24      3.10 o 
   8   0  13      236.26      214.72      7.13 o 
   9   0  13      527.75      601.39     13.32 o 
  10   0  13      121.40      123.93      9.91 o 
 -10   1  13       31.08       26.03      9.91 o 
  -9   1  13       81.37       83.97      5.89 o 
  -8   1  13       20.21       24.48      4.65 o 
  -7   1  13      279.88      307.98      7.75 o 
  -6   1  13      134.57      131.06      3.41 o 
  -5   1  13      253.15      224.32      4.03 o 
  -4   1  13      480.00      480.86      5.58 o 
  -3   1  13      241.11      231.45      3.10 o 
  -2   1  13      159.87      176.61      3.41 o 
  -1   1  13      367.02      408.98      4.96 o 
   0   1  13      110.91      104.10      2.17 o 
   1   1  13      366.60      409.29      5.27 o 
   2   1  13      164.50      185.59      3.10 o 
   3   1  13      258.78      248.80      3.72 o 
   4   1  13      470.85      472.19      5.89 o 
   5   1  13      239.03      212.55      4.03 o 
   6   1  13      138.72      134.78      3.72 o 
   7   1  13      281.71      297.44      6.51 o 
   8   1  13       20.51       21.07      4.34 o 
   9   1  13       80.32       88.30      6.20 o 
  10   1  13       32.40       23.24      6.51 o 
 -10   2  13      106.39      137.88     12.70 o 
  -9   2  13      233.58      253.44      9.30 o 
  -8   2  13      151.22      148.10      5.89 o 
  -7   2  13      221.54      222.15      5.27 o 
  -6   2  13     1099.40     1144.84     14.25 o 
  -5   2  13     1189.07     1194.41     13.01 o 
  -4   2  13     1054.93     1098.98     10.84 o 
  -3   2  13       19.01       14.25      2.17 o 
  -2   2  13       25.21       22.93      1.86 o 
  -1   2  13      386.22      391.94      5.27 o 
   0   2  13       17.04       30.05      1.86 o 
   1   2  13      397.77      404.02      4.96 o 
   2   2  13       26.82       19.83      1.55 o 
   3   2  13       18.14       16.73      1.86 o 
   4   2  13     1062.88     1096.51     12.08 o 
   5   2  13     1205.94     1204.33     14.25 o 
   6   2  13     1100.52     1150.73     14.87 o 
   7   2  13      215.78      217.81      4.96 o 
   8   2  13      148.62      147.48      6.20 o 
   9   2  13      234.35      261.19      9.30 o 
  10   2  13      107.09      114.33      7.75 o 
 -10   3  13       24.10       16.42      8.99 o 
  -9   3  13       37.92       39.35      7.13 o 
  -8   3  13       47.22       34.70      4.34 o 
  -7   3  13      187.71      196.75      4.96 o 
  -6   3  13      303.40      277.92      4.96 o 
  -5   3  13      446.51      448.95      5.89 o 
  -4   3  13     1946.76     2002.15     20.45 o 
  -3   3  13      421.05      426.95      5.89 o 
  -2   3  13       34.47       29.74      1.86 o 
  -1   3  13      312.74      308.60      4.96 o 
   0   3  13      144.08      139.43      2.79 o 
   1   3  13      309.03      305.81      4.34 o 
   2   3  13       34.12       29.74      1.86 o 
   3   3  13      413.99      412.08      5.58 o 
   4   3  13     1901.99     1935.54     20.14 o 
   5   3  13      441.80      436.56      7.13 o 
   6   3  13      312.55      270.18      5.58 o 
   7   3  13      191.87      206.35      5.27 o 
   8   3  13       47.55       41.52      4.96 o 
   9   3  13       39.41       39.04      5.58 o 
  10   3  13       25.18       16.73      8.06 o 
 -10   4  13       88.02       90.47     11.15 o 
  -9   4  13       78.82       75.91      7.13 o 
  -8   4  13      359.23      368.70      9.60 o 
  -7   4  13        8.96        7.75      3.10 o 
  -6   4  13      249.17      232.38      4.65 o 
  -5   4  13       71.76       68.47      2.48 o 
  -4   4  13      729.73      768.70      8.99 o 
  -3   4  13      186.12      180.63      3.72 o 
  -2   4  13     1089.75     1040.12     11.46 o 
  -1   4  13      233.26      215.95      3.72 o 
   0   4  13       50.43       56.08      2.17 o 
   1   4  13      232.27      211.93      3.41 o 
   2   4  13     1074.42     1010.99     11.46 o 
   3   4  13      189.01      179.08      3.41 o 
   4   4  13      727.44      764.67      9.30 o 
   5   4  13       69.54       70.02      3.10 o 
   6   4  13      247.75      239.81      5.27 o 
   7   4  13        8.57        9.60      3.41 o 
   8   4  13      367.81      379.86      9.60 o 
   9   4  13       79.65       85.51      7.13 o 
  10   4  13       88.09       89.54      9.30 o 
  -9   5  13       39.60       52.36      8.37 o 
  -8   5  13       11.18       15.80      4.34 o 
  -7   5  13      119.47      105.96      4.65 o 
  -6   5  13      382.35      365.30      7.13 o 
  -5   5  13      420.04      403.10      6.51 o 
  -4   5  13     1565.81     1605.56     17.66 o 
  -3   5  13     1133.41     1138.02     13.01 o 
  -2   5  13      122.25      114.02      3.10 o 
  -1   5  13      193.65      174.13      3.41 o 
   0   5  13      116.99      101.63      2.17 o 
   1   5  13      189.67      165.76      3.10 o 
   2   5  13      131.51      120.22      2.79 o 
   3   5  13     1139.77     1138.33     13.01 o 
   4   5  13     1538.14     1613.00     19.21 o 
   5   5  13      424.72      427.88      8.06 o 
   6   5  13      391.86      378.62      6.82 o 
   7   5  13      118.62      110.30      3.72 o 
   8   5  13       11.14       12.39      4.34 o 
   9   5  13       40.66       48.33      6.82 o 
  -9   6  13        1.14        1.86      8.06 o 
  -8   6  13      250.55      231.45      8.06 o 
  -7   6  13       28.41       15.80      3.72 o 
  -6   6  13       32.34       32.84      2.79 o 
  -5   6  13       39.36       37.49      2.48 o 
  -4   6  13        3.17        3.41      1.55 o 
  -3   6  13     1668.82     1703.78     18.59 o 
  -2   6  13     1149.04     1187.60     12.70 o 
  -1   6  13     1033.39     1070.17     11.77 o 
   0   6  13       52.14       45.24      1.55 o 
   1   6  13     1027.95     1063.97     11.77 o 
   2   6  13     1134.38     1182.64     13.32 o 
   3   6  13     1666.45     1677.45     18.28 o 
   4   6  13        2.97        0.31      2.17 o 
   5   6  13       40.74       41.21      3.10 o 
   6   6  13       29.10       28.81      3.10 o 
   7   6  13       31.36       18.28      3.41 o 
   8   6  13      257.85      264.29      9.30 o 
   9   6  13        1.25       -0.93      5.89 o 
  -9   7  13       28.17       24.48      7.44 o 
  -8   7  13        2.83        3.41      5.27 o 
  -7   7  13      122.43      113.71      5.27 o 
  -6   7  13       55.17       51.74      3.10 o 
  -5   7  13      197.68      194.27      4.65 o 
  -4   7  13      419.21      410.84      5.89 o 
  -3   7  13      333.16      337.10      5.27 o 
  -2   7  13      291.28      293.41      4.65 o 
  -1   7  13      123.32      121.77      2.79 o 
   0   7  13       56.77       45.86      1.86 o 
   1   7  13      120.87      118.36      2.79 o 
   2   7  13      296.77      296.82      4.34 o 
   3   7  13      334.39      335.55      5.58 o 
   4   7  13      421.66      426.33      8.99 o 
   5   7  13      205.59      184.97      5.27 o 
   6   7  13       56.71       54.53      3.41 o 
   7   7  13      120.50      122.69      4.96 o 
   8   7  13        3.29        5.58      5.27 o 
   9   7  13       27.67       28.50      7.13 o 
  -9   8  13      170.84      194.89     12.70 o 
  -8   8  13       12.93       10.53      7.75 o 
  -7   8  13      151.43      148.10      5.89 o 
  -6   8  13        5.61        6.51      3.41 o 
  -5   8  13       11.20       11.77      2.48 o 
  -4   8  13      148.42      147.17      3.72 o 
  -3   8  13      257.69      252.52      4.65 o 
  -2   8  13      100.87       95.12      3.10 o 
  -1   8  13      334.55      343.61      4.96 o 
   0   8  13      184.53      170.10      3.41 o 
   1   8  13      332.51      344.54      4.34 o 
   2   8  13       98.86       92.02      2.48 o 
   3   8  13      259.14      242.29      4.96 o 
   4   8  13      151.38      157.71      4.65 o 
   5   8  13       12.06       11.77      2.17 o 
   6   8  13        6.03        4.96      2.48 o 
   7   8  13      153.65      149.34      6.51 o 
   8   8  13       12.49       17.04      6.20 o 
   9   8  13      166.23      173.82      9.60 o 
  -9   9  13       82.52       78.70     11.15 o 
  -8   9  13      183.98      181.56     10.84 o 
  -7   9  13       94.40       88.61      6.20 o 
  -6   9  13      101.22       90.47      4.96 o 
  -5   9  13       35.98       35.63      2.79 o 
  -4   9  13      291.37      266.15      5.27 o 
  -3   9  13      450.57      438.42      7.13 o 
  -2   9  13       12.66       13.63      2.17 o 
  -1   9  13       94.16      105.65      2.79 o 
   0   9  13       36.77       34.39      2.17 o 
   1   9  13       90.35      104.72      2.48 o 
   2   9  13       12.74       17.66      2.17 o 
   3   9  13      439.93      439.04      6.82 o 
   4   9  13      288.83      273.58      5.89 o 
   5   9  13       40.16       33.46      4.34 o 
   6   9  13      100.57       92.95      5.27 o 
   7   9  13       93.38       88.30      6.20 o 
   8   9  13      185.61      182.80      8.99 o 
   9   9  13       82.15       74.98      7.75 o 
  -8  10  13       14.51       18.90      8.68 o 
  -7  10  13      177.50      193.34      9.91 o 
  -6  10  13      138.32      132.61      5.58 o 
  -5  10  13        3.98        4.34      3.10 o 
  -4  10  13       46.03       44.93      3.10 o 
  -3  10  13      321.58      338.03      6.20 o 
  -2  10  13      140.40      152.44      3.41 o 
  -1  10  13      115.98      110.61      3.10 o 
   0  10  13       60.03       60.42      2.48 o 
   1  10  13      122.35      118.36      3.10 o 
   2  10  13      143.50      150.58      3.72 o 
   3  10  13      321.74      346.71      6.20 o 
   4  10  13       45.51       47.09      3.72 o 
   5  10  13        3.44       10.84      3.72 o 
   6  10  13      140.60      138.19      6.20 o 
   7  10  13      180.11      202.32      9.60 o 
   8  10  13       13.89       18.59      6.51 o 
  -8  11  13       67.12       84.89      9.60 o 
  -7  11  13       24.42       30.67      7.44 o 
  -6  11  13        5.44        2.48      4.03 o 
  -5  11  13       65.95       66.61      4.65 o 
  -4  11  13      416.36      430.36      7.75 o 
  -3  11  13      148.74      163.90      4.96 o 
  -2  11  13      155.89      132.92      4.34 o 
  -1  11  13       65.11       57.94      3.10 o 
   0  11  13      153.49      140.05      3.72 o 
   1  11  13       65.72       60.11      2.48 o 
   2  11  13      157.85      131.06      3.72 o 
   3  11  13      150.96      158.02      4.65 o 
   4  11  13      411.72      408.67      8.99 o 
   5  11  13       65.99       71.26      5.58 o 
   6  11  13        5.95        7.44      4.65 o 
   7  11  13       25.03       24.48      8.06 o 
   8  11  13       66.74       82.42      8.99 o 
  -8  12  13       34.78       47.09      8.37 o 
  -7  12  13       43.27       39.35      8.37 o 
  -6  12  13       79.95       75.60      6.82 o 
  -5  12  13       75.41       76.22      4.96 o 
  -4  12  13      228.42      233.93      8.37 o 
  -3  12  13      285.90      287.53      6.82 o 
  -2  12  13      122.50      112.16      4.65 o 
  -1  12  13      103.73      104.10      3.41 o 
   0  12  13        1.79        2.17      2.17 o 
   1  12  13      105.28      107.20      3.10 o 
   2  12  13      122.96      111.23      4.03 o 
   3  12  13      287.25      285.67      6.82 o 
   4  12  13      230.12      225.56      7.75 o 
   5  12  13       77.03       74.98      5.89 o 
   6  12  13       81.44       79.01      6.20 o 
   7  12  13       43.17       47.40      7.13 o 
   8  12  13       33.75       34.70      9.30 o 
  -7  13  13       30.11       43.07      8.99 o 
  -6  13  13       36.80       31.60      6.51 o 
  -5  13  13       77.09       70.95      4.96 o 
  -4  13  13      396.79      437.80     11.77 o 
  -3  13  13       19.78       20.76      3.72 o 
  -2  13  13       14.78       13.32      3.10 o 
  -1  13  13      185.08      196.13      4.03 o 
   0  13  13      330.00      331.21      5.58 o 
   1  13  13      185.99      196.13      4.65 o 
   2  13  13       13.71       13.32      3.41 o 
   3  13  13       19.99       21.69      4.34 o 
   4  13  13      393.36      427.26      9.91 o 
   5  13  13       77.69       69.40      5.58 o 
   6  13  13       38.44       36.56      6.82 o 
   7  13  13       29.93       31.91      7.75 o 
  -7  14  13       21.32       28.50      8.99 o 
  -6  14  13       14.81       16.73      6.51 o 
  -5  14  13       33.79       29.74      7.13 o 
  -4  14  13       34.91       39.35      6.20 o 
  -3  14  13      101.71       92.33      5.89 o 
  -2  14  13      357.25      387.60      8.68 o 
  -1  14  13      333.90      355.07      7.75 o 
   0  14  13      157.61      159.87      4.34 o 
   1  14  13      330.60      349.18      7.13 o 
   2  14  13      359.90      396.90      8.68 o 
   3  14  13      102.39       91.40      6.20 o 
   4  14  13       35.10       35.01      5.58 o 
   5  14  13       33.67       28.50      7.13 o 
   6  14  13       14.71        8.37      7.75 o 
   7  14  13       20.74       19.52      7.13 o 
  -6  15  13       16.53       18.28      8.06 o 
  -5  15  13        1.55        2.48      6.20 o 
  -4  15  13       49.58       34.08      6.82 o 
  -3  15  13      108.63      138.19      9.60 o 
  -2  15  13       57.64       52.98      5.58 o 
  -1  15  13      125.70      131.06      6.82 o 
   0  15  13       11.62        5.27      4.34 o 
   1  15  13      125.16      135.09      5.58 o 
   2  15  13       58.33       52.67      4.34 o 
   3  15  13      111.48      121.77      6.20 o 
   4  15  13       51.10       43.69      5.27 o 
   5  15  13        1.58        2.79      6.82 o 
   6  15  13       17.27       17.04      6.51 o 
  -6  16  13       73.23       63.83      9.60 o 
  -5  16  13        8.78       10.53      6.82 o 
  -4  16  13      122.08      118.98      8.37 o 
  -3  16  13       42.29       44.31      8.37 o 
  -2  16  13       78.41       67.54      6.82 o 
  -1  16  13       43.78       33.15      7.44 o 
   0  16  13       48.26       43.69      6.20 o 
   1  16  13       42.46       35.63      5.58 o 
   2  16  13       79.58       73.43      5.27 o 
   3  16  13       41.84       52.36      5.58 o 
   4  16  13      120.88      123.00      7.13 o 
   5  16  13        9.27        4.03      8.37 o 
   6  16  13       73.49       77.15      9.91 o 
  -5  17  13       69.83       84.28      9.91 o 
  -4  17  13       52.84       58.56      8.06 o 
  -3  17  13       55.62       65.68      8.99 o 
  -2  17  13       61.65       74.98      7.75 o 
  -1  17  13       47.01       44.00      7.13 o 
   0  17  13        4.36        7.13      8.06 o 
   1  17  13       45.97       40.90      6.20 o 
   2  17  13       61.41       70.33      6.82 o 
   3  17  13       57.52       70.95      6.51 o 
   4  17  13       52.80       64.45      6.51 o 
   5  17  13       69.59       70.64      8.99 o 
  -4  18  13       12.80        5.89      9.60 o 
  -3  18  13        2.77        4.34      7.44 o 
  -2  18  13        6.33       10.84      7.44 o 
  -1  18  13        1.22        4.65      6.20 o 
   0  18  13       25.82       31.91      8.37 o 
   1  18  13        1.03       -2.17      6.51 o 
   2  18  13        6.22        9.60      7.75 o 
   3  18  13        2.87       -6.82      8.06 o 
   4  18  13       12.69        4.65      7.75 o 
  -3  19  13       18.30       12.70      9.91 o 
  -2  19  13       73.69       80.56     10.53 o 
  -1  19  13        3.31        5.27      8.99 o 
   0  19  13      129.60      143.76      9.91 o 
   1  19  13        3.26       -2.79      7.75 o 
   2  19  13       72.84       82.73     10.22 o 
   3  19  13       17.95       19.52      8.06 o 
  -1  20  13        5.30       19.21     14.87 o 
   0  20  13        0.01       -7.13     10.22 o 
   0   0  14     1234.58     1327.95     18.59 o 
   1   0  14       99.16       86.13      2.17 o 
   2   0  14       85.36       67.85      2.17 o 
   3   0  14      216.95      208.21      3.10 o 
   4   0  14      607.46      570.41      6.51 o 
   5   0  14      232.94      301.16      4.96 o 
   6   0  14      326.40      286.60      5.27 o 
   7   0  14        1.91        0.31      2.48 o 
   8   0  14        0.06        4.03      4.34 o 
   9   0  14       33.58       36.87      5.58 o 
  10   0  14       75.36       66.61     19.21 o 
  -9   1  14      269.81      255.61      9.60 o 
  -8   1  14       39.97       39.04      4.65 o 
  -7   1  14      822.56      892.01     13.94 o 
  -6   1  14       76.13       64.76      3.10 o 
  -5   1  14      275.71      274.82      4.65 o 
  -4   1  14     1685.94     1735.07     16.11 o 
  -3   1  14      807.69      819.82      9.60 o 
  -2   1  14       92.21      100.70      2.79 o 
  -1   1  14      279.75      272.96      4.03 o 
   0   1  14       56.70       57.32      1.86 o 
   1   1  14      277.78      268.32      4.03 o 
   2   1  14       91.24      103.79      2.48 o 
   3   1  14      819.48      821.06      8.68 o 
   4   1  14     1726.09     1747.78     17.66 o 
   5   1  14      281.21      281.95      4.96 o 
   6   1  14       73.02       61.35      2.79 o 
   7   1  14      819.95      873.11     13.01 o 
   8   1  14       40.66       46.17      4.65 o 
   9   1  14      268.48      260.26      9.60 o 
  -9   2  14        2.03        2.48      5.89 o 
  -8   2  14       85.10       99.46      5.89 o 
  -7   2  14      224.54      231.76      5.27 o 
  -6   2  14       30.67       26.65      2.48 o 
  -5   2  14      128.04      109.99      2.79 o 
  -4   2  14       98.07       95.12      2.17 o 
  -3   2  14      454.80      462.89      6.51 o 
  -2   2  14      996.37      984.35     11.15 o 
  -1   2  14      549.71      535.70      6.82 o 
   0   2  14       52.63       42.14      2.17 o 
   1   2  14      549.05      540.04      6.82 o 
   2   2  14      992.46      971.64     10.53 o 
   3   2  14      456.83      462.89      5.89 o 
   4   2  14       97.58       89.54      2.79 o 
   5   2  14      127.38      110.30      3.10 o 
   6   2  14       33.71       28.50      3.41 o 
   7   2  14      226.01      228.35      4.96 o 
   8   2  14       85.60       95.74      5.89 o 
   9   2  14        1.51        3.72      5.27 o 
  -9   3  14      268.69      253.13     12.08 o 
  -8   3  14        2.78        3.10      3.72 o 
  -7   3  14      168.64      167.31      4.65 o 
  -6   3  14      172.59      146.55      3.72 o 
  -5   3  14      297.70      294.96      4.65 o 
  -4   3  14     3425.72     3594.39     38.42 o 
  -3   3  14      866.79      875.90     10.53 o 
  -2   3  14       83.14       75.60      2.79 o 
  -1   3  14      162.40      157.71      3.10 o 
   0   3  14        0.30        3.10      1.86 o 
   1   3  14      156.84      149.34      3.10 o 
   2   3  14       86.41       77.77      2.48 o 
   3   3  14      871.39      877.14     10.53 o 
   4   3  14     3456.14     3608.65     36.87 o 
   5   3  14      303.20      301.78      5.27 o 
   6   3  14      168.69      136.95      4.03 o 
   7   3  14      168.85      177.23      4.65 o 
   8   3  14        2.57        2.79      4.34 o 
   9   3  14      269.83      265.84      9.60 o 
  -9   4  14       80.80       89.85      8.68 o 
  -8   4  14      172.73      164.83      6.20 o 
  -7   4  14      279.83      262.74      7.44 o 
  -6   4  14       74.06       69.40      3.41 o 
  -5   4  14      186.99      194.58      4.34 o 
  -4   4  14      248.49      248.18      5.27 o 
  -3   4  14      652.73      654.68      8.37 o 
  -2   4  14      108.59      108.13      3.10 o 
  -1   4  14      324.59      315.10      4.96 o 
   0   4  14        6.10        9.30      1.86 o 
   1   4  14      336.94      329.66      4.96 o 
   2   4  14      109.68      114.64      3.10 o 
   3   4  14      642.97      645.70      8.37 o 
   4   4  14      249.63      250.97      4.65 o 
   5   4  14      181.58      181.25      4.96 o 
   6   4  14       74.38       65.68      3.10 o 
   7   4  14      282.23      282.57      7.44 o 
   8   4  14      172.91      169.79      7.13 o 
   9   4  14       80.51      101.94      8.37 o 
  -9   5  14      130.72      131.99     11.46 o 
  -8   5  14        1.70        0.00      4.34 o 
  -7   5  14      146.87      150.58      5.27 o 
  -6   5  14      106.62      105.65      4.03 o 
  -5   5  14       65.43       68.47      2.79 o 
  -4   5  14     1355.68     1399.83     17.66 o 
  -3   5  14      206.97      197.67      4.03 o 
  -2   5  14       42.55       37.80      2.48 o 
  -1   5  14     1437.33     1482.56     16.42 o 
   0   5  14       16.50       11.77      1.86 o 
   1   5  14     1433.43     1496.19     15.80 o 
   2   5  14       43.97       33.46      2.17 o 
   3   5  14      192.48      189.93      3.72 o 
   4   5  14     1344.39     1441.97     18.59 o 
   5   5  14       72.59       69.71      3.72 o 
   6   5  14      108.59       97.91      4.03 o 
   7   5  14      143.96      165.45      5.58 o 
   8   5  14        1.74       -2.17      4.65 o 
   9   5  14      132.28      131.06      8.06 o 
  -9   6  14      186.26      210.07     12.70 o 
  -8   6  14       26.20       32.53      6.51 o 
  -7   6  14      120.54      107.51      6.20 o 
  -6   6  14      411.90      392.25      7.44 o 
  -5   6  14       30.72       31.60      2.79 o 
  -4   6  14       80.63       83.04      3.10 o 
  -3   6  14      549.86      571.34      8.37 o 
  -2   6  14      161.86      139.12      3.41 o 
  -1   6  14      543.69      536.32      7.13 o 
   0   6  14       55.94       49.57      1.55 o 
   1   6  14      560.28      561.11      7.13 o 
   2   6  14      156.50      131.68      3.41 o 
   3   6  14      542.53      561.11      8.06 o 
   4   6  14       80.94       81.49      3.72 o 
   5   6  14       29.19       18.90      3.10 o 
   6   6  14      411.75      391.32      8.37 o 
   7   6  14      127.37      118.05      4.96 o 
   8   6  14       23.94       26.34      6.20 o 
   9   6  14      184.97      189.31     10.22 o 
  -9   7  14       26.94       31.29      9.60 o 
  -8   7  14       74.68       64.76      6.51 o 
  -7   7  14      103.78       92.33      5.89 o 
  -6   7  14      243.75      234.85      6.20 o 
  -5   7  14        4.57        5.89      2.48 o 
  -4   7  14      669.31      659.02      9.30 o 
  -3   7  14      252.60      256.54      4.96 o 
  -2   7  14      304.72      314.79      5.27 o 
  -1   7  14        8.56       10.22      1.86 o 
   0   7  14       21.22       27.89      1.55 o 
   1   7  14        9.27        8.99      1.86 o 
   2   7  14      315.58      331.83      5.27 o 
   3   7  14      248.56      250.35      5.58 o 
   4   7  14      667.06      655.61     11.15 o 
   5   7  14        5.46        4.96      2.48 o 
   6   7  14      247.44      250.04      6.20 o 
   7   7  14      103.14      105.96      6.20 o 
   8   7  14       73.75       59.18      7.75 o 
   9   7  14       27.43       23.55      7.13 o 
  -9   8  14       55.99       43.69      8.99 o 
  -8   8  14       69.59       60.42      7.75 o 
  -7   8  14      113.86      110.92      8.37 o 
  -6   8  14      431.70      455.15      8.99 o 
  -5   8  14      119.02      107.20      3.72 o 
  -4   8  14      276.26      265.53      5.89 o 
  -3   8  14       20.95       20.45      2.17 o 
  -2   8  14      134.98      126.10      3.41 o 
  -1   8  14     1480.06     1491.23     16.42 o 
   0   8  14       28.42       30.67      1.86 o 
   1   8  14     1482.09     1498.36     16.42 o 
   2   8  14      136.03      131.99      2.79 o 
   3   8  14       20.85       19.83      3.41 o 
   4   8  14      278.56      278.54      7.44 o 
   5   8  14      119.94      106.27      4.03 o 
   6   8  14      429.73      439.04     11.15 o 
   7   8  14      114.73      113.09      7.13 o 
   8   8  14       70.77       68.78      8.99 o 
   9   8  14       55.48       51.74      8.37 o 
  -8   9  14       78.63       75.91      9.91 o 
  -7   9  14       11.34       10.22      5.89 o 
  -6   9  14       37.61       37.80      4.03 o 
  -5   9  14      119.26      116.81      4.34 o 
  -4   9  14      545.82      545.00      9.91 o 
  -3   9  14       60.64       53.29      2.48 o 
  -2   9  14      485.67      521.14      7.44 o 
  -1   9  14       20.88       18.90      2.17 o 
   0   9  14      129.43      121.46      3.10 o 
   1   9  14       20.70       21.07      1.86 o 
   2   9  14      495.57      538.80      8.37 o 
   3   9  14       61.41       57.01      4.03 o 
   4   9  14      541.75      547.79     10.22 o 
   5   9  14      120.95      117.43      5.58 o 
   6   9  14       38.56       30.36      5.89 o 
   7   9  14       11.39        9.91      5.89 o 
   8   9  14       78.25       59.18      8.37 o 
  -8  10  14       86.19       72.81      8.06 o 
  -7  10  14       38.81       40.28      7.13 o 
  -6  10  14       77.61       75.60      6.51 o 
  -5  10  14       65.98       64.76      4.34 o 
  -4  10  14       23.63       25.10      4.03 o 
  -3  10  14       59.46       59.49      3.72 o 
  -2  10  14      265.40      253.13      4.65 o 
  -1  10  14      383.50      353.83      5.89 o 
   0  10  14       14.01       13.32      2.17 o 
   1  10  14      375.40      343.30      5.27 o 
   2  10  14      267.97      261.50      5.27 o 
   3  10  14       58.37       60.11      3.10 o 
   4  10  14       24.31       26.96      3.10 o 
   5  10  14       64.35       48.33      5.58 o 
   6  10  14       74.70       66.92      5.58 o 
   7  10  14       38.57       39.35      6.20 o 
   8  10  14       88.15       79.32     10.84 o 
  -8  11  14       64.73       76.84     11.15 o 
  -7  11  14      154.76      150.58      9.30 o 
  -6  11  14        3.66       -1.86      5.58 o 
  -5  11  14      211.61      208.52      7.44 o 
  -4  11  14       37.26       30.67      4.96 o 
  -3  11  14       86.89       80.87      4.03 o 
  -2  11  14       29.50       29.74      1.86 o 
  -1  11  14      369.34      404.64      6.51 o 
   0  11  14        3.50        2.79      2.17 o 
   1  11  14      369.11      400.93      6.20 o 
   2  11  14       30.58       28.19      2.48 o 
   3  11  14       87.34       84.89      3.41 o 
   4  11  14       36.18       35.01      4.96 o 
   5  11  14      214.71      220.60      8.68 o 
   6  11  14        3.41        0.31      5.58 o 
   7  11  14      154.65      165.14      8.99 o 
   8  11  14       65.37       68.16     12.08 o 
  -7  12  14      131.75      118.98      9.91 o 
  -6  12  14       24.34       20.45      5.58 o 
  -5  12  14       43.87       44.62      5.58 o 
  -4  12  14       58.58       65.68      5.89 o 
  -3  12  14      117.48      111.54      4.96 o 
  -2  12  14       21.76       15.80      3.41 o 
  -1  12  14      259.68      273.27      5.58 o 
   0  12  14       81.09       73.12      3.10 o 
   1  12  14      255.32      270.18      4.96 o 
   2  12  14       22.02       17.04      2.79 o 
   3  12  14      115.10      108.44      5.27 o 
   4  12  14       58.15       55.77      5.58 o 
   5  12  14       43.68       32.84      5.89 o 
   6  12  14       23.90       17.66      5.27 o 
   7  12  14      132.90      131.06     10.84 o 
  -7  13  14       85.86      106.89     10.84 o 
  -6  13  14        4.65        0.93      6.51 o 
  -5  13  14       90.02       97.29      7.44 o 
  -4  13  14       44.28       51.74      5.58 o 
  -3  13  14       38.24       33.15      5.89 o 
  -2  13  14       35.62       40.90      4.65 o 
  -1  13  14        5.75        6.20      2.17 o 
   0  13  14      134.62      125.17      4.34 o 
   1  13  14        5.36       -0.93      3.41 o 
   2  13  14       35.30       39.66      4.34 o 
   3  13  14       39.18       38.11      4.96 o 
   4  13  14       44.53       53.29      6.51 o 
   5  13  14       88.17       87.06      7.13 o 
   6  13  14        4.71        0.31      7.13 o 
   7  13  14       85.46      107.20     11.15 o 
  -6  14  14        3.90       -1.24      7.75 o 
  -5  14  14       71.18       79.32      6.82 o 
  -4  14  14        3.74       -2.79      5.58 o 
  -3  14  14       20.86       11.77      6.20 o 
  -2  14  14      103.63      100.08      5.58 o 
  -1  14  14       35.41       28.19      4.96 o 
   0  14  14       20.12       21.69      3.72 o 
   1  14  14       37.73       27.89      4.03 o 
   2  14  14      105.35      111.85      5.89 o 
   3  14  14       20.55       12.39      6.20 o 
   4  14  14        3.84       -3.41      6.20 o 
   5  14  14       69.91       83.35      8.99 o 
   6  14  14        4.11        3.10      8.99 o 
  -6  15  14       11.46       11.77      7.44 o 
  -5  15  14        9.60       11.77      7.44 o 
  -4  15  14        1.53       -4.65      6.20 o 
  -3  15  14        6.45        7.13      6.82 o 
  -2  15  14       79.77       87.37      7.75 o 
  -1  15  14       10.44       10.53      5.58 o 
   0  15  14      338.91      365.91     10.53 o 
   1  15  14       10.14        7.13      4.34 o 
   2  15  14       78.24       91.09      5.58 o 
   3  15  14        5.89       10.53      5.58 o 
   4  15  14        1.19       -0.93      5.58 o 
   5  15  14        9.47       15.49      7.75 o 
   6  15  14       11.43       23.55      7.75 o 
  -5  16  14       15.93       12.70      9.60 o 
  -4  16  14       58.98       45.24      8.06 o 
  -3  16  14        4.39        4.96      8.06 o 
  -2  16  14       13.42       14.56      6.82 o 
  -1  16  14        1.00       -1.86      7.13 o 
   0  16  14      260.20      296.82     11.46 o 
   1  16  14        1.09        5.89      5.27 o 
   2  16  14       14.14       15.49      4.34 o 
   3  16  14        4.40        4.34      5.58 o 
   4  16  14       59.77       52.67      6.82 o 
   5  16  14       15.73       12.39      7.13 o 
  -4  17  14       26.34       25.41      9.60 o 
  -3  17  14        3.57        5.27      7.13 o 
  -2  17  14        2.23        0.93      8.68 o 
  -1  17  14       17.61       25.41      6.82 o 
   0  17  14       88.98       83.97      8.06 o 
   1  17  14       17.59       18.28      7.13 o 
   2  17  14        2.23       -1.55      8.37 o 
   3  17  14        3.65        8.06      6.82 o 
   4  17  14       24.85       18.28      6.20 o 
  -3  18  14        6.94        7.44      8.99 o 
  -2  18  14       15.80       10.53      7.75 o 
  -1  18  14       20.50       17.04      8.99 o 
   0  18  14       55.37       63.83      9.91 o 
   1  18  14       20.38       23.86      6.82 o 
   2  18  14       16.51       20.76      7.75 o 
   3  18  14        6.99        8.99      7.75 o 
  -2  19  14       25.49       28.50      9.30 o 
  -1  19  14        2.79        3.72      9.30 o 
   0  19  14        8.56        7.44      9.60 o 
   1  19  14        2.68        3.72      8.06 o 
   2  19  14       25.52       15.80      8.99 o 
   1   0  15      586.07      598.29      7.13 o 
   2   0  15        6.74        4.96      1.86 o 
   3   0  15     2923.90     2979.06     25.72 o 
   4   0  15       42.13       49.57      2.17 o 
   5   0  15      400.16      410.84      6.20 o 
   6   0  15       38.55       30.36      2.79 o 
   7   0  15      796.64      856.07     15.18 o 
   8   0  15        4.05        4.65      4.34 o 
   9   0  15      220.27      271.73     11.15 o 
  -9   1  15       70.64       56.08      7.13 o 
  -8   1  15       10.09       -3.10      5.27 o 
  -7   1  15       79.32       78.39      4.65 o 
  -6   1  15      133.35      119.60      3.41 o 
  -5   1  15      185.67      165.76      3.41 o 
  -4   1  15     2613.92     2762.18     26.03 o 
  -3   1  15     1603.40     1671.25     17.35 o 
  -2   1  15     1047.49     1076.37     12.08 o 
  -1   1  15      808.91      807.74      8.99 o 
   0   1  15      117.67      105.34      2.17 o 
   1   1  15      811.75      817.96      9.30 o 
   2   1  15     1058.91     1102.70     11.77 o 
   3   1  15     1598.38     1668.46     15.49 o 
   4   1  15     2593.26     2705.48     27.58 o 
   5   1  15      179.51      160.18      3.72 o 
   6   1  15      134.31      123.93      3.72 o 
   7   1  15       79.57       73.74      3.72 o 
   8   1  15       10.54        7.44      4.34 o 
   9   1  15       71.44       58.25      7.13 o 
  -9   2  15       38.71       37.80      8.68 o 
  -8   2  15      104.91      107.82      7.75 o 
  -7   2  15      214.11      209.76      6.20 o 
  -6   2  15      144.69      152.44      3.72 o 
  -5   2  15       77.69       79.01      2.48 o 
  -4   2  15      753.40      804.02     10.53 o 
  -3   2  15     1192.74     1199.68     13.01 o 
  -2   2  15      206.22      191.79      3.72 o 
  -1   2  15     1320.38     1262.27     13.94 o 
   0   2  15      382.15      369.01      5.27 o 
   1   2  15     1342.74     1297.28     13.94 o 
   2   2  15      209.05      196.13      3.41 o 
   3   2  15     1186.47     1213.62     13.32 o 
   4   2  15      757.59      785.74      9.91 o 
   5   2  15       74.44       69.40      2.79 o 
   6   2  15      142.80      150.58      4.34 o 
   7   2  15      218.16      233.31      6.51 o 
   8   2  15      100.24      103.48      6.20 o 
   9   2  15       36.93       31.91      6.51 o 
  -9   3  15       35.43       30.67      7.75 o 
  -8   3  15       32.49       31.60      5.27 o 
  -7   3  15      139.55      127.65      4.96 o 
  -6   3  15       59.98       51.74      3.10 o 
  -5   3  15      450.16      477.77      6.51 o 
  -4   3  15      542.10      535.39      8.06 o 
  -3   3  15       42.41       35.63      2.79 o 
  -2   3  15      163.04      163.28      3.72 o 
  -1   3  15       18.88       26.03      1.86 o 
   0   3  15       25.49       30.36      2.17 o 
   1   3  15       18.69       22.00      2.17 o 
   2   3  15      172.95      171.96      3.41 o 
   3   3  15       40.64       35.32      2.48 o 
   4   3  15      547.72      557.70      8.06 o 
   5   3  15      447.64      475.60      6.82 o 
   6   3  15       60.53       51.12      3.10 o 
   7   3  15      137.69      120.22      4.96 o 
   8   3  15       31.82       26.34      4.65 o 
   9   3  15       34.49       22.31      6.82 o 
  -9   4  15       13.05       16.42      9.91 o 
  -8   4  15      248.77      242.29      9.30 o 
  -7   4  15       81.64       71.57      4.34 o 
  -6   4  15       82.19       80.87      3.41 o 
  -5   4  15      226.04      233.31      4.65 o 
  -4   4  15      606.61      647.86      9.91 o 
  -3   4  15      117.20      121.15      3.72 o 
  -2   4  15      805.08      801.23     10.22 o 
  -1   4  15      198.11      208.21      3.72 o 
   0   4  15      729.83      761.26      8.99 o 
   1   4  15      197.19      210.38      4.03 o 
   2   4  15      808.64      808.05      8.99 o 
   3   4  15      117.13      126.72      3.10 o 
   4   4  15      609.69      639.19      9.60 o 
   5   4  15      227.76      234.54      5.58 o 
   6   4  15       84.87       85.82      3.41 o 
   7   4  15       81.44       70.64      4.96 o 
   8   4  15      243.70      237.95      7.44 o 
   9   4  15       13.30       17.66      6.20 o 
  -9   5  15       11.63       20.45     10.22 o 
  -8   5  15      132.65      121.77      8.37 o 
  -7   5  15       12.24       12.08      6.51 o 
  -6   5  15        9.42        9.60      3.10 o 
  -5   5  15        3.38        3.10      1.55 o 
  -4   5  15      277.83      280.71      5.89 o 
  -3   5  15       16.65        9.60      2.17 o 
  -2   5  15      786.08      814.56     10.84 o 
  -1   5  15       62.79       58.56      2.48 o 
   0   5  15       63.87       58.56      2.48 o 
   1   5  15       63.17       57.63      2.79 o 
   2   5  15      794.14      828.50      9.91 o 
   3   5  15       18.02       12.08      1.86 o 
   4   5  15      282.97      293.41      6.51 o 
   5   5  15        3.12        3.10      3.10 o 
   6   5  15       11.23        4.96      3.10 o 
   7   5  15       11.82       16.42      4.96 o 
   8   5  15      133.18      117.43      8.37 o 
   9   5  15       11.86       23.24      7.44 o 
  -9   6  15       38.45       42.76     10.22 o 
  -8   6  15       42.71       49.88      7.13 o 
  -7   6  15      161.57      163.28      7.44 o 
  -6   6  15      232.16      227.73      7.44 o 
  -5   6  15       23.77       19.83      3.72 o 
  -4   6  15      115.35      121.77      4.03 o 
  -3   6  15      957.58      977.84     13.63 o 
  -2   6  15       29.76       22.62      2.48 o 
  -1   6  15      393.72      382.34      5.58 o 
   0   6  15      360.30      373.35      5.58 o 
   1   6  15      396.78      372.73      6.20 o 
   2   6  15       30.93       22.31      2.17 o 
   3   6  15      958.31      997.36     13.32 o 
   4   6  15      116.12      122.07      4.65 o 
   5   6  15       22.35       23.55      3.41 o 
   6   6  15      228.41      228.04      6.20 o 
   7   6  15      160.48      159.56      9.60 o 
   8   6  15       43.47       57.63      7.75 o 
   9   6  15       39.25       35.63      7.13 o 
  -9   7  15      127.05      102.25     16.11 o 
  -8   7  15       70.65       69.09      8.37 o 
  -7   7  15      143.13      137.88      9.30 o 
  -6   7  15       22.46       18.28      4.03 o 
  -5   7  15      326.82      330.90      6.51 o 
  -4   7  15       26.09       19.21      2.79 o 
  -3   7  15      408.54      421.99      7.44 o 
  -2   7  15      141.31      147.48      4.03 o 
  -1   7  15       13.52       13.63      1.86 o 
   0   7  15       92.30       81.18      2.79 o 
   1   7  15       13.43        7.75      2.17 o 
   2   7  15      141.80      157.71      4.03 o 
   3   7  15      415.53      428.81      8.37 o 
   4   7  15       27.04       17.97      4.65 o 
   5   7  15      331.82      315.72      7.13 o 
   6   7  15       21.73       20.14      3.72 o 
   7   7  15      142.08      148.10      9.91 o 
   8   7  15       70.50       74.98      9.60 o 
   9   7  15      126.49      114.64     11.46 o 
  -8   8  15       11.31       21.07      7.13 o 
  -7   8  15      265.23      293.72     11.77 o 
  -6   8  15      125.10      118.67      5.89 o 
  -5   8  15       17.80       15.18      4.03 o 
  -4   8  15      158.33      172.58      4.65 o 
  -3   8  15      225.01      220.29      4.96 o 
  -2   8  15       85.92       86.44      3.41 o 
  -1   8  15      688.07      704.56      8.99 o 
   0   8  15     1473.89     1478.22     16.42 o 
   1   8  15      694.86      690.31     10.22 o 
   2   8  15       86.09       91.71      2.48 o 
   3   8  15      219.67      207.28      5.89 o 
   4   8  15      159.72      162.35      7.13 o 
   5   8  15       16.98       17.97      3.10 o 
   6   8  15      125.43      111.85      6.82 o 
   7   8  15      267.68      293.72     11.46 o 
   8   8  15       11.16       12.08      6.51 o 
  -8   9  15        1.26        8.06      6.82 o 
  -7   9  15      127.60      111.23      8.68 o 
  -6   9  15        5.35        5.27      5.58 o 
  -5   9  15       35.03       38.73      5.27 o 
  -4   9  15       65.74       57.94      4.65 o 
  -3   9  15      175.17      175.99      4.34 o 
  -2   9  15      193.63      177.23      4.34 o 
  -1   9  15      168.26      167.93      4.03 o 
   0   9  15        1.29        1.55      1.55 o 
   1   9  15      166.72      171.34      4.03 o 
   2   9  15      191.56      172.89      5.58 o 
   3   9  15      184.34      169.79      5.89 o 
   4   9  15       64.58       59.18      4.65 o 
   5   9  15       37.24       43.38      5.27 o 
   6   9  15        5.10        6.51      5.58 o 
   7   9  15      125.86      110.30      7.75 o 
   8   9  15        1.29       -2.17      8.99 o 
  -8  10  15       58.58       57.01      9.30 o 
  -7  10  15       44.45       38.73      7.13 o 
  -6  10  15       61.39       56.39      5.89 o 
  -5  10  15       19.16       25.72      5.27 o 
  -4  10  15       93.65       88.92      4.96 o 
  -3  10  15      198.16      181.87      5.58 o 
  -2  10  15       14.51       20.14      2.48 o 
  -1  10  15      400.04      376.14      5.89 o 
   0  10  15     1387.60     1454.05     15.80 o 
   1  10  15      411.33      391.94      5.89 o 
   2  10  15       14.73       16.42      3.41 o 
   3  10  15      196.90      175.99      5.58 o 
   4  10  15       95.19       88.92      5.58 o 
   5  10  15       18.53       24.48      5.27 o 
   6  10  15       61.17       58.25      6.82 o 
   7  10  15       46.77       44.93      7.13 o 
   8  10  15       59.58       53.60     12.08 o 
  -7  11  15       22.22       19.21      7.44 o 
  -6  11  15       50.12       43.38      6.82 o 
  -5  11  15       69.77       69.71      5.89 o 
  -4  11  15       11.32       10.53      4.34 o 
  -3  11  15        5.24        9.30      3.41 o 
  -2  11  15       56.30       51.43      2.48 o 
  -1  11  15      141.38      132.30      4.03 o 
   0  11  15      606.95      558.63      8.06 o 
   1  11  15      140.98      134.78      3.41 o 
   2  11  15       54.10       54.22      2.79 o 
   3  11  15        4.59        9.60      4.65 o 
   4  11  15       10.25        9.60      4.65 o 
   5  11  15       71.08       73.74      5.58 o 
   6  11  15       48.79       39.66      7.44 o 
   7  11  15       21.88       25.72      7.44 o 
  -7  12  15       90.38      101.63      9.91 o 
  -6  12  15      222.49      216.57      9.91 o 
  -5  12  15       25.03       17.35      5.27 o 
  -4  12  15       84.67       80.56      5.89 o 
  -3  12  15       45.89       41.52      4.65 o 
  -2  12  15       56.96       57.63      4.34 o 
  -1  12  15      269.05      268.63      6.51 o 
   0  12  15      206.32      207.90      5.27 o 
   1  12  15      269.05      256.85      5.89 o 
   2  12  15       57.07       59.80      4.34 o 
   3  12  15       46.19       40.90      4.96 o 
   4  12  15       85.18       92.02      6.82 o 
   5  12  15       24.65       27.58      7.75 o 
   6  12  15      220.72      253.75     12.39 o 
   7  12  15       90.57      113.09     12.70 o 
  -7  13  15        6.13        4.34      7.44 o 
  -6  13  15       11.57        8.06      7.44 o 
  -5  13  15        7.31        3.10      6.20 o 
  -4  13  15       74.76       70.33      6.51 o 
  -3  13  15       19.17       19.83      4.96 o 
  -2  13  15       66.42       70.33      5.58 o 
  -1  13  15       62.54       52.05      6.51 o 
   0  13  15       56.13       51.12      4.96 o 
   1  13  15       63.04       52.98      4.96 o 
   2  13  15       67.48       71.88      5.27 o 
   3  13  15       19.62       16.73      7.13 o 
   4  13  15       71.17       64.76      7.13 o 
   5  13  15        6.97        2.79      7.13 o 
   6  13  15       12.52       16.73      7.75 o 
   7  13  15        6.29        4.65      9.91 o 
  -6  14  15       25.44       36.25      8.68 o 
  -5  14  15        2.69        3.72      5.89 o 
  -4  14  15      109.71      121.46      8.06 o 
  -3  14  15       79.32       79.32      7.13 o 
  -2  14  15       28.04       21.38      6.82 o 
  -1  14  15       54.75       49.88      6.82 o 
   0  14  15        1.31       -3.10      4.34 o 
   1  14  15       53.02       43.07      4.96 o 
   2  14  15       27.86       22.93      4.96 o 
   3  14  15       78.28       83.35      8.99 o 
   4  14  15      110.50      110.61      8.06 o 
   5  14  15        2.46       -3.10      8.37 o 
   6  14  15       25.18       18.59      8.99 o 
  -5  15  15       18.39       13.01      7.13 o 
  -4  15  15       54.81       53.29      6.82 o 
  -3  15  15       11.78       12.70      8.06 o 
  -2  15  15       54.56       59.49      7.13 o 
  -1  15  15       47.08       49.26      7.13 o 
   0  15  15        0.36       -3.72      7.13 o 
   1  15  15       45.93       52.36      7.13 o 
   2  15  15       53.81       58.87      5.58 o 
   3  15  15       11.91       17.04      5.89 o 
   4  15  15       53.55       56.39      8.99 o 
   5  15  15       18.11       17.66      8.99 o 
  -5  16  15        0.18        3.10      7.13 o 
  -4  16  15       48.94       44.62      8.68 o 
  -3  16  15       43.13       42.14      8.37 o 
  -2  16  15        2.00       -6.20      7.44 o 
  -1  16  15       52.43       60.11      8.37 o 
   0  16  15        0.96        4.65      6.20 o 
   1  16  15       52.57       57.01      6.51 o 
   2  16  15        1.96        5.27      6.82 o 
   3  16  15       42.12       43.07      8.37 o 
   4  16  15       48.88       45.55      8.37 o 
   5  16  15        0.12        4.65      7.13 o 
  -4  17  15        2.00        2.17      9.30 o 
  -3  17  15       57.58       62.90      8.37 o 
  -2  17  15        3.55       -2.79      6.51 o 
  -1  17  15       52.89       53.29      7.75 o 
   0  17  15       19.88       21.69      8.37 o 
   1  17  15       52.19       58.25      7.75 o 
   2  17  15        3.55        1.24      9.30 o 
   3  17  15       58.17       56.70     11.46 o 
   4  17  15        1.90        7.44      9.30 o 
  -3  18  15       67.52       69.40     15.80 o 
  -2  18  15       10.63        8.37      9.91 o 
  -1  18  15       49.70       57.94      8.99 o 
   0  18  15       10.69        9.60      9.30 o 
   1  18  15       48.68       62.28     12.08 o 
   2  18  15       10.40       13.01      8.68 o 
   3  18  15       66.96       66.61     16.11 o 
   0   0  16        8.44       10.84      1.86 o 
   1   0  16        3.71        4.65      1.86 o 
   2   0  16     1885.63     1877.29     20.76 o 
   3   0  16      882.77      938.80     11.46 o 
   4   0  16     1164.77     1232.52     13.32 o 
   5   0  16       54.49       46.79      2.48 o 
   6   0  16       34.96       42.14      3.72 o 
   7   0  16        1.07       -0.62      3.41 o 
   8   0  16       97.60       94.81      8.06 o 
   9   0  16        0.24        4.65      6.20 o 
  -9   1  16      179.69      196.44      9.91 o 
  -8   1  16        4.82        3.10      6.20 o 
  -7   1  16      210.01      216.88      7.13 o 
  -6   1  16       37.88       37.49      3.10 o 
  -5   1  16       83.22       70.64      2.48 o 
  -4   1  16     1636.20     1705.33     21.07 o 
  -3   1  16       77.35       74.36      3.10 o 
  -2   1  16      622.23      638.57      8.06 o 
  -1   1  16      592.18      599.22      7.44 o 
   0   1  16      459.84      472.19      6.20 o 
   1   1  16      582.42      589.62      7.13 o 
   2   1  16      603.66      610.06      8.06 o 
   3   1  16       73.74       79.94      2.48 o 
   4   1  16     1620.93     1711.22     17.35 o 
   5   1  16       82.69       69.71      2.79 o 
   6   1  16       35.65       35.63      3.10 o 
   7   1  16      212.31      223.39      7.13 o 
   8   1  16        4.90       16.73      9.30 o 
   9   1  16      182.16      180.32     10.53 o 
  -9   2  16       77.07       69.09     10.84 o 
  -8   2  16       45.76       56.39      8.68 o 
  -7   2  16       15.18       15.49      4.65 o 
  -6   2  16       52.96       50.50      3.10 o 
  -5   2  16       68.94       68.47      2.17 o 
  -4   2  16      325.20      316.65      5.89 o 
  -3   2  16      782.60      800.92     10.53 o 
  -2   2  16      988.82      990.23     11.46 o 
  -1   2  16     1180.45     1127.49     12.70 o 
   0   2  16       94.03       82.73      2.79 o 
   1   2  16     1202.08     1168.39     12.39 o 
   2   2  16      978.47      990.54     11.46 o 
   3   2  16      771.82      806.81      9.60 o 
   4   2  16      322.65      308.29      4.96 o 
   5   2  16       72.13       74.05      3.10 o 
   6   2  16       53.02       54.22      3.72 o 
   7   2  16       17.52       19.21      4.65 o 
   8   2  16       44.28       58.25      7.13 o 
   9   2  16       76.32       60.11      8.06 o 
  -9   3  16       43.17       42.45      9.30 o 
  -8   3  16        4.50       17.35      7.13 o 
  -7   3  16      309.47      306.74      9.60 o 
  -6   3  16       35.24       39.97      4.03 o 
  -5   3  16       42.93       43.07      3.41 o 
  -4   3  16      620.65      631.75      9.30 o 
  -3   3  16     1337.89     1354.91     17.35 o 
  -2   3  16      580.84      611.92      8.99 o 
  -1   3  16      879.98      908.13     10.84 o 
   0   3  16      124.53      136.95      3.41 o 
   1   3  16      869.53      893.25     10.53 o 
   2   3  16      575.20      612.85      8.06 o 
   3   3  16     1351.39     1362.65     15.80 o 
   4   3  16      611.32      619.05      8.99 o 
   5   3  16       39.73       44.31      2.79 o 
   6   3  16       37.22       35.01      3.72 o 
   7   3  16      309.68      323.78      8.68 o 
   8   3  16        5.05        4.03      4.03 o 
   9   3  16       41.53       36.56      9.91 o 
  -9   4  16       53.14       63.21     10.53 o 
  -8   4  16       76.73       85.82      7.13 o 
  -7   4  16       98.57       94.81      5.58 o 
  -6   4  16       10.54       10.84      4.03 o 
  -5   4  16      182.54      181.87      5.27 o 
  -4   4  16      127.37      137.57      4.34 o 
  -3   4  16     1099.19     1104.87     14.56 o 
  -2   4  16        5.30        1.86      2.48 o 
  -1   4  16     1364.72     1415.64     17.04 o 
   0   4  16      131.74       95.12      3.10 o 
   1   4  16     1388.24     1427.41     16.42 o 
   2   4  16        4.91        1.55      2.17 o 
   3   4  16     1096.84     1074.20     13.94 o 
   4   4  16      126.32      131.06      3.72 o 
   5   4  16      183.85      190.55      5.27 o 
   6   4  16       10.54       10.53      3.41 o 
   7   4  16      102.52      111.85      5.89 o 
   8   4  16       76.24       81.80      7.13 o 
   9   4  16       53.82       52.36      7.13 o 
  -9   5  16      270.93      263.67     27.27 o 
  -8   5  16       11.00       11.15      7.13 o 
  -7   5  16       13.96       15.80      4.96 o 
  -6   5  16       28.44       24.48      4.65 o 
  -5   5  16       25.39       24.17      3.41 o 
  -4   5  16      289.32      298.99      6.20 o 
  -3   5  16      340.03      380.79      6.82 o 
  -2   5  16      327.81      308.29      5.89 o 
  -1   5  16       71.60       64.76      2.79 o 
   0   5  16       18.73       15.80      2.48 o 
   1   5  16       68.56       57.01      2.79 o 
   2   5  16      325.25      306.12      5.27 o 
   3   5  16      349.09      387.60      6.20 o 
   4   5  16      287.48      294.96      5.58 o 
   5   5  16       23.35       26.34      3.72 o 
   6   5  16       27.66       26.03      4.34 o 
   7   5  16       13.43        5.89      4.96 o 
   8   5  16       11.74       18.90      7.13 o 
  -8   6  16       46.70       47.40      7.44 o 
  -7   6  16       40.30       39.66      5.89 o 
  -6   6  16       86.05       82.42      5.58 o 
  -5   6  16       69.81       73.74      4.65 o 
  -4   6  16       39.49       31.91      3.10 o 
  -3   6  16      310.88      312.31      6.51 o 
  -2   6  16      113.91      120.53      4.03 o 
  -1   6  16      308.83      288.15      5.58 o 
   0   6  16      103.11       85.20      3.41 o 
   1   6  16      304.85      276.99      5.27 o 
   2   6  16      112.49      114.95      3.72 o 
   3   6  16      315.66      312.93      5.89 o 
   4   6  16       40.93       34.39      3.72 o 
   5   6  16       72.07       76.22      4.03 o 
   6   6  16       84.38       86.44      5.27 o 
   7   6  16       38.97       29.43      5.89 o 
   8   6  16       50.00       62.28      7.44 o 
  -8   7  16       18.34       10.84      6.82 o 
  -7   7  16        4.37        2.79      6.82 o 
  -6   7  16       12.36       11.15      4.65 o 
  -5   7  16        8.57       13.94      3.72 o 
  -4   7  16      925.78      989.30     14.87 o 
  -3   7  16       69.04       73.74      3.41 o 
  -2   7  16      372.52      372.42      6.82 o 
  -1   7  16       79.41       90.16      2.79 o 
   0   7  16        0.38       -1.24      2.48 o 
   1   7  16       77.27       82.73      3.10 o 
   2   7  16      377.47      365.91      6.82 o 
   3   7  16       68.33       77.46      4.34 o 
   4   7  16      905.70      930.74     16.11 o 
   5   7  16        8.21        9.91      3.41 o 
   6   7  16       14.09       17.97      5.27 o 
   7   7  16        4.72        2.48      6.82 o 
   8   7  16       19.11       18.59      8.06 o 
  -8   8  16        0.30        2.48      7.13 o 
  -7   8  16        9.12        7.75      6.51 o 
  -6   8  16      311.88      337.72      9.60 o 
  -5   8  16       40.52       37.49      5.27 o 
  -4   8  16       71.62       67.54      4.96 o 
  -3   8  16       72.21       66.92      3.41 o 
  -2   8  16      332.05      336.79      6.51 o 
  -1   8  16      555.55      553.36      7.75 o 
   0   8  16        5.98        5.58      2.48 o 
   1   8  16      553.35      558.94      8.37 o 
   2   8  16      337.17      364.68      5.89 o 
   3   8  16       70.58       65.99      4.65 o 
   4   8  16       72.86       68.47      5.58 o 
   5   8  16       39.96       32.84      5.89 o 
   6   8  16      312.29      324.40     10.53 o 
   7   8  16        9.01        6.20      7.44 o 
   8   8  16        0.64       -2.79      6.51 o 
  -8   9  16       39.69       39.35      9.60 o 
  -7   9  16       18.60       24.79      8.68 o 
  -6   9  16        6.81        6.82      4.96 o 
  -5   9  16       86.55       83.66      5.89 o 
  -4   9  16      355.31      349.49      8.37 o 
  -3   9  16       32.23       31.60      4.34 o 
  -2   9  16       68.73       72.19      3.41 o 
  -1   9  16       18.31       16.42      2.17 o 
   0   9  16      552.93      533.85      6.82 o 
   1   9  16       19.62       19.21      2.48 o 
   2   9  16       69.58       64.45      4.34 o 
   3   9  16       32.60       28.19      3.72 o 
   4   9  16      349.70      348.87      8.68 o 
   5   9  16       85.97       77.46      7.44 o 
   6   9  16        5.78        4.96      6.20 o 
   7   9  16       19.63       31.60      8.99 o 
   8   9  16       40.15       39.35      9.60 o 
  -7  10  16       95.44       95.43      8.99 o 
  -6  10  16      244.26      238.88      8.68 o 
  -5  10  16       23.13       35.94      5.27 o 
  -4  10  16       50.78       37.49      5.27 o 
  -3  10  16       52.82       44.00      4.34 o 
  -2  10  16       18.36       20.14      2.79 o 
  -1  10  16      115.44      116.19      3.41 o 
   0  10  16      109.42      137.88      3.41 o 
   1  10  16      112.14      118.98      3.72 o 
   2  10  16       19.38       20.76      4.34 o 
   3  10  16       51.16       39.35      4.65 o 
   4  10  16       50.62       44.31      4.96 o 
   5  10  16       21.76       28.81      6.20 o 
   6  10  16      245.77      254.06     12.08 o 
   7  10  16       95.76       86.13      8.68 o 
  -7  11  16      119.27      114.64      9.30 o 
  -6  11  16       29.10       30.05      6.51 o 
  -5  11  16      113.10      125.17      7.44 o 
  -4  11  16        9.16        8.68      5.27 o 
  -3  11  16       98.35      104.41      5.58 o 
  -2  11  16      114.62      111.23      4.34 o 
  -1  11  16      148.07      152.75      5.27 o 
   0  11  16       83.11       87.06      3.41 o 
   1  11  16      146.61      151.20      3.72 o 
   2  11  16      112.81      113.09      5.58 o 
   3  11  16       96.88       99.46      6.82 o 
   4  11  16        8.64        4.03      5.58 o 
   5  11  16      113.09      116.81      9.30 o 
   6  11  16       30.03       35.63      8.68 o 
   7  11  16      121.69      125.48     10.53 o 
  -7  12  16       12.56       16.42      9.60 o 
  -6  12  16       12.11        8.99      8.06 o 
  -5  12  16       44.83       38.11      6.51 o 
  -4  12  16       59.55       57.01      6.20 o 
  -3  12  16      181.41      190.86      7.75 o 
  -2  12  16      125.98      131.68      5.58 o 
  -1  12  16      106.23      105.65      5.89 o 
   0  12  16      154.72      138.81      6.51 o 
   1  12  16      105.97      112.16      5.89 o 
   2  12  16      125.82      127.96      6.20 o 
   3  12  16      178.56      181.56      8.68 o 
   4  12  16       60.80       49.57      6.20 o 
   5  12  16       42.98       34.70      8.37 o 
   6  12  16       12.47       16.73      7.75 o 
   7  12  16       12.93       12.70      9.91 o 
  -6  13  16       48.44       31.60      8.37 o 
  -5  13  16       32.75       28.50      5.89 o 
  -4  13  16       37.21       37.49      5.89 o 
  -3  13  16       22.97       19.52      5.58 o 
  -2  13  16       33.19       36.25      5.27 o 
  -1  13  16       37.30       33.15      6.20 o 
   0  13  16       16.09       13.01      4.65 o 
   1  13  16       38.62       45.55      5.89 o 
   2  13  16       33.62       35.32      5.58 o 
   3  13  16       24.92       30.36      7.75 o 
   4  13  16       37.67       34.39      7.44 o 
   5  13  16       33.12       33.15      8.99 o 
   6  13  16       48.64       64.14     12.70 o 
  -6  14  16       82.20       87.68     21.69 o 
  -5  14  16       43.89       43.69      7.44 o 
  -4  14  16        9.35       11.15      5.89 o 
  -3  14  16      140.80      154.92      8.37 o 
  -2  14  16       13.70       22.31      6.82 o 
  -1  14  16        6.75        4.96      6.20 o 
   0  14  16       42.01       41.21      5.58 o 
   1  14  16        6.12       10.84      5.89 o 
   2  14  16       14.65       19.83      5.27 o 
   3  14  16      139.47      157.09     10.22 o 
   4  14  16        9.98        2.79      6.82 o 
   5  14  16       43.27       29.43     14.56 o 
  -5  15  16       38.20       44.00      8.37 o 
  -4  15  16       41.75       36.56      6.82 o 
  -3  15  16       13.13       11.46      5.89 o 
  -2  15  16        7.57        6.51      8.06 o 
  -1  15  16        2.67        2.48      7.44 o 
   0  15  16        5.44        4.96      6.82 o 
   1  15  16        2.53        1.86      5.27 o 
   2  15  16        6.91        8.99      5.89 o 
   3  15  16       13.43        8.68      8.37 o 
   4  15  16       43.31       42.45      9.30 o 
   5  15  16       38.36       37.18     10.22 o 
  -4  16  16       17.98       22.93      8.37 o 
  -3  16  16       20.99       27.89      7.13 o 
  -2  16  16        7.76       10.53      7.75 o 
  -1  16  16        0.12       -4.65      6.82 o 
   0  16  16       24.83       21.38      8.99 o 
   1  16  16        0.11        0.93      6.82 o 
   2  16  16        8.40       19.83     10.84 o 
   3  16  16       21.04       31.29     10.22 o 
   4  16  16       18.49       20.76     11.15 o 
  -3  17  16       15.83       12.39      9.30 o 
  -2  17  16       10.56       -0.31      9.60 o 
  -1  17  16       10.17       18.59      7.75 o 
   0  17  16       35.29       41.52      9.91 o 
   1  17  16        9.87       19.21      7.75 o 
   2  17  16       10.69        6.20      9.60 o 
   3  17  16       16.21       13.94      9.30 o 
  -1  18  16       15.35       15.80      8.99 o 
   0  18  16       39.75       55.46     11.77 o 
   1  18  16       15.93       31.91     12.70 o 
   1   0  17      492.23      541.28      8.06 o 
   2   0  17        0.92        4.96      2.79 o 
   3   0  17        3.10       -0.31      2.48 o 
   4   0  17      357.82      381.10      6.82 o 
   5   0  17      464.45      482.72      8.06 o 
   6   0  17       34.57       36.87      4.03 o 
   7   0  17      184.65      186.52     11.15 o 
   8   0  17        5.86        4.34      8.68 o 
  -8   1  17       10.96       21.38      7.75 o 
  -7   1  17      113.46      109.06      6.51 o 
  -6   1  17      156.66      147.48      5.58 o 
  -5   1  17      410.49      429.74      8.06 o 
  -4   1  17      318.29      307.36      6.20 o 
  -3   1  17       11.19       12.08      2.48 o 
  -2   1  17      807.27      835.93     10.53 o 
  -1   1  17       81.80       67.54      2.79 o 
   0   1  17      129.81      130.44      3.10 o 
   1   1  17       79.13       67.23      2.48 o 
   2   1  17      814.53      841.20     10.84 o 
   3   1  17       14.01       15.18      1.24 o 
   4   1  17      323.85      322.54      4.96 o 
   5   1  17      407.27      431.91      7.13 o 
   6   1  17      151.38      131.99      4.65 o 
   7   1  17      115.24      117.12      7.44 o 
   8   1  17       11.90        9.91      7.13 o 
  -8   2  17       69.69       92.64      8.68 o 
  -7   2  17       90.02       92.33      5.89 o 
  -6   2  17      176.92      167.31      5.89 o 
  -5   2  17      191.76      183.42      5.27 o 
  -4   2  17      935.16      999.84     13.94 o 
  -3   2  17      365.83      376.45      6.20 o 
  -2   2  17       66.76       66.92      2.79 o 
  -1   2  17      377.02      352.28      5.89 o 
   0   2  17      125.80      112.47      3.10 o 
   1   2  17      366.25      333.69      5.58 o 
   2   2  17       71.07       71.26      2.79 o 
   3   2  17      370.78      370.87      6.20 o 
   4   2  17      922.52     1000.77     12.70 o 
   5   2  17      189.32      181.87      4.65 o 
   6   2  17      176.26      171.03      5.58 o 
   7   2  17       88.23       89.54      7.44 o 
   8   2  17       71.32       84.58      8.06 o 
  -8   3  17       10.24        8.99      8.68 o 
  -7   3  17       25.60       21.07      4.96 o 
  -6   3  17        5.45        5.89      4.34 o 
  -5   3  17       22.44       22.00      3.72 o 
  -4   3  17       54.23       50.50      3.41 o 
  -3   3  17      222.85      209.45      4.96 o 
  -2   3  17      107.07       92.64      3.41 o 
  -1   3  17        8.55        9.60      2.17 o 
   0   3  17      275.20      268.94      5.89 o 
   1   3  17        9.99       11.77      2.48 o 
   2   3  17      111.78      104.10      3.41 o 
   3   3  17      226.50      216.88      4.65 o 
   4   3  17       60.09       57.63      3.10 o 
   5   3  17       22.97       17.66      2.79 o 
   6   3  17        6.60        6.20      3.41 o 
   7   3  17       24.32       15.49      4.96 o 
   8   3  17       10.98        7.13      6.82 o 
  -8   4  17      253.84      294.03     11.15 o 
  -7   4  17       49.01       39.04      5.58 o 
  -6   4  17      119.30      137.26      5.89 o 
  -5   4  17        3.11        2.48      3.41 o 
  -4   4  17        4.21        2.79      3.10 o 
  -3   4  17      843.26      913.39     13.01 o 
  -2   4  17     1190.68     1240.58     16.11 o 
  -1   4  17      325.28      316.34      5.58 o 
   0   4  17      162.12      127.96      4.34 o 
   1   4  17      325.39      308.60      5.89 o 
   2   4  17     1197.49     1220.75     15.18 o 
   3   4  17      847.93      908.75     13.32 o 
   4   4  17        3.99        4.03      2.48 o 
   5   4  17        3.89        2.17      3.72 o 
   6   4  17      118.55      128.89      5.58 o 
   7   4  17       48.37       53.29      6.82 o 
   8   4  17      250.22      291.55     16.11 o 
  -8   5  17       56.25       62.28      8.68 o 
  -7   5  17       26.34       23.86      5.58 o 
  -6   5  17       31.09       30.67      4.34 o 
  -5   5  17      377.45      363.44      9.60 o 
  -4   5  17     1067.96     1097.12     15.49 o 
  -3   5  17      393.26      389.15      7.13 o 
  -2   5  17       40.61       37.49      3.10 o 
  -1   5  17       71.17       70.33      2.17 o 
   0   5  17      136.03       92.33      3.41 o 
   1   5  17       75.96       68.78      3.41 o 
   2   5  17       44.20       42.14      2.79 o 
   3   5  17      397.63      394.73      6.82 o 
   4   5  17     1057.60     1112.31     15.80 o 
   5   5  17      377.32      358.79      8.99 o 
   6   5  17       31.07       29.12      4.03 o 
   7   5  17       25.70       27.89      7.44 o 
   8   5  17       56.77       72.19      9.91 o 
  -8   6  17      323.40      424.47     14.56 o 
  -7   6  17        1.50        0.00      4.96 o 
  -6   6  17       38.77       34.70      5.27 o 
  -5   6  17        7.33        6.82      4.34 o 
  -4   6  17      191.40      191.79      4.96 o 
  -3   6  17      403.62      417.66      7.44 o 
  -2   6  17      540.94      505.34      8.37 o 
  -1   6  17      425.36      404.95      5.89 o 
   0   6  17      354.35      264.29      5.58 o 
   1   6  17      431.85      395.04      7.44 o 
   2   6  17      540.88      503.48      8.99 o 
   3   6  17      406.98      431.60      7.75 o 
   4   6  17      188.75      194.58      6.20 o 
   5   6  17        6.30        3.72      4.34 o 
   6   6  17       37.77       32.84      5.58 o 
   7   6  17        1.08       -4.65      6.20 o 
   8   6  17      318.03      405.26     19.52 o 
  -8   7  17        1.52        1.86      7.44 o 
  -7   7  17       15.32        8.99      5.58 o 
  -6   7  17       15.86       13.01      5.27 o 
  -5   7  17      109.54      104.72      6.51 o 
  -4   7  17      340.63      332.76      8.06 o 
  -3   7  17       12.92       10.84      3.10 o 
  -2   7  17       14.06       14.87      3.10 o 
  -1   7  17      234.92      232.07      4.65 o 
   0   7  17      541.08      522.07      8.68 o 
   1   7  17      233.74      229.28      5.58 o 
   2   7  17       15.20       14.56      2.48 o 
   3   7  17       14.41       10.84      4.65 o 
   4   7  17      336.58      327.19      8.37 o 
   5   7  17      108.33      101.01      5.58 o 
   6   7  17       15.62       14.87      6.51 o 
   7   7  17       16.52       13.01      7.75 o 
   8   7  17        1.42        3.72      8.37 o 
  -7   8  17        4.09        2.17      7.13 o 
  -6   8  17       49.02       50.50      5.58 o 
  -5   8  17       75.95       72.19      5.89 o 
  -4   8  17       38.94       39.66      4.65 o 
  -3   8  17        3.04        2.17      3.72 o 
  -2   8  17        3.85        3.41      2.48 o 
  -1   8  17      215.57      188.38      4.34 o 
   0   8  17      736.62      696.51     10.53 o 
   1   8  17      215.85      195.82      5.58 o 
   2   8  17        3.82        5.27      1.86 o 
   3   8  17        3.33        4.96      4.34 o 
   4   8  17       37.95       37.18      5.27 o 
   5   8  17       74.51       56.70      5.89 o 
   6   8  17       47.93       40.90      7.44 o 
   7   8  17        5.11       -3.10      9.91 o 
  -7   9  17       57.81       57.63      7.75 o 
  -6   9  17       34.30       37.80      8.06 o 
  -5   9  17       79.60       79.01      5.58 o 
  -4   9  17       12.48        6.51      5.27 o 
  -3   9  17       20.05       22.62      4.34 o 
  -2   9  17       21.08       15.49      3.10 o 
  -1   9  17      348.43      353.21      6.51 o 
   0   9  17       33.05       27.27      3.41 o 
   1   9  17      351.66      340.82      6.20 o 
   2   9  17       19.81       15.80      3.72 o 
   3   9  17       22.67       19.52      4.96 o 
   4   9  17       11.94        8.06      5.58 o 
   5   9  17       81.80       70.64      7.13 o 
   6   9  17       34.56       19.21      8.06 o 
   7   9  17       58.66       29.12      9.91 o 
  -7  10  17        7.48       13.01      6.82 o 
  -6  10  17       40.50       55.46      8.68 o 
  -5  10  17       74.05       64.14      6.82 o 
  -4  10  17       10.83        5.58      5.58 o 
  -3  10  17        4.83        8.37      4.96 o 
  -2  10  17       32.57       38.73      4.03 o 
  -1  10  17        2.40        1.24      2.79 o 
   0  10  17        9.76       17.35      2.79 o 
   1  10  17        1.88        5.27      3.10 o 
   2  10  17       32.98       33.77      4.34 o 
   3  10  17        4.84        1.55      4.65 o 
   4  10  17        9.63       14.25      6.20 o 
   5  10  17       72.86       74.05      8.37 o 
   6  10  17       39.26       28.81      8.06 o 
   7  10  17        6.66        1.86      9.60 o 
  -6  11  17       56.43       41.21      8.06 o 
  -5  11  17       26.35       26.65      6.51 o 
  -4  11  17      173.05      171.34      8.06 o 
  -3  11  17       54.98       59.18      5.89 o 
  -2  11  17       58.54       57.32      4.65 o 
  -1  11  17        0.49        2.79      4.03 o 
   0  11  17        1.92        2.79      3.41 o 
   1  11  17        0.40       -1.24      4.03 o 
   2  11  17       60.25       62.90      5.89 o 
   3  11  17       56.22       57.01      6.20 o 
   4  11  17      170.86      183.42      9.30 o 
   5  11  17       26.78       23.55     12.39 o 
   6  11  17       54.09       51.74     10.84 o 
  -6  12  17       17.27       12.08      7.75 o 
  -5  12  17       17.55       14.25      5.58 o 
  -4  12  17       25.03       26.65      5.89 o 
  -3  12  17       21.15       13.63      5.27 o 
  -2  12  17      105.33      101.63      6.20 o 
  -1  12  17       59.59       67.54      8.06 o 
   0  12  17        4.35        7.75      4.96 o 
   1  12  17       58.90       64.76      5.27 o 
   2  12  17      107.56      115.57      8.06 o 
   3  12  17       21.80       19.21      6.51 o 
   4  12  17       25.73       32.22      7.13 o 
   5  12  17       17.54       11.77      7.75 o 
   6  12  17       17.86       14.87     10.84 o 
  -6  13  17        1.22       11.77      9.91 o 
  -5  13  17       28.89       12.70      6.82 o 
  -4  13  17       70.28       63.83      6.51 o 
  -3  13  17       14.72       14.56      5.27 o 
  -2  13  17       78.63       72.19      7.13 o 
  -1  13  17      176.37      186.52      9.60 o 
   0  13  17       13.50        4.65      4.96 o 
   1  13  17      173.84      175.99      8.06 o 
   2  13  17       78.19       73.43      7.75 o 
   3  13  17       14.21       15.18      6.20 o 
   4  13  17       71.83       68.78      9.30 o 
   5  13  17       28.43       31.91     14.56 o 
  -5  14  17        2.77       13.63      9.60 o 
  -4  14  17      128.88      139.74     13.01 o 
  -3  14  17       13.64       11.15      7.75 o 
  -2  14  17       26.49       17.04      6.51 o 
  -1  14  17        0.15        4.03      7.44 o 
   0  14  17      167.72      178.46      9.91 o 
   1  14  17        0.15       -6.20      6.20 o 
   2  14  17       27.20       17.35      6.20 o 
   3  14  17       13.54        6.51      7.13 o 
   4  14  17      128.53      152.44     11.77 o 
   5  14  17        2.39        0.00     12.08 o 
  -4  15  17       43.46       41.21      8.37 o 
  -3  15  17       99.77      118.67     10.84 o 
  -2  15  17       20.57       23.55      8.37 o 
  -1  15  17        4.47        8.37      8.06 o 
   0  15  17        6.40        3.10      7.75 o 
   1  15  17        4.14       10.22      6.51 o 
   2  15  17       20.59       22.31      7.13 o 
   3  15  17       98.45      124.55     12.39 o 
   4  15  17       42.82       47.71     12.70 o 
  -3  16  17       31.82       30.36      9.30 o 
  -2  16  17       15.84        0.31     10.22 o 
  -1  16  17       13.72       17.66      7.44 o 
   0  16  17       25.09       26.03      9.60 o 
   1  16  17       13.65       20.45      6.51 o 
   2  16  17       16.20       22.00     10.22 o 
   3  16  17       31.48       29.12      9.60 o 
  -2  17  17        3.26       13.01      9.60 o 
  -1  17  17       15.54       27.27     12.08 o 
   0  17  17        7.15        9.91      8.99 o 
   1  17  17       15.94       15.18      8.68 o 
   2  17  17        3.49       -0.62     10.53 o 
   0   0  18     2376.98     2417.95     40.59 o 
   1   0  18       49.71       45.55      3.41 o 
   2   0  18     2606.13     2683.17     34.08 o 
   3   0  18       10.32        0.93      3.41 o 
   4   0  18       81.37       86.44      4.34 o 
   5   0  18       11.48       11.77      3.41 o 
   6   0  18       35.81       39.35      4.34 o 
   7   0  18       30.50       31.91      6.51 o 
   8   0  18      308.47      364.37     14.87 o 
  -8   1  18       50.81       52.36     11.46 o 
  -7   1  18       21.65       23.24      7.13 o 
  -6   1  18       41.94       45.86      4.96 o 
  -5   1  18      283.10      280.40      6.82 o 
  -4   1  18      780.15      787.91     11.46 o 
  -3   1  18      192.38      187.76      4.96 o 
  -2   1  18      139.33      118.05      4.03 o 
  -1   1  18      313.71      302.40      5.58 o 
   0   1  18       19.61       19.83      2.79 o 
   1   1  18      312.07      296.20      5.58 o 
   2   1  18      133.31      111.23      4.34 o 
   3   1  18      191.90      173.82      5.27 o 
   4   1  18      789.94      788.84     10.84 o 
   5   1  18      284.43      291.55      7.44 o 
   6   1  18       39.86       39.35      4.65 o 
   7   1  18       21.17       24.48      6.51 o 
   8   1  18       51.98       47.40      7.75 o 
  -8   2  18      181.03      206.35     12.70 o 
  -7   2  18       46.81       46.48      6.51 o 
  -6   2  18       34.39       32.84      4.34 o 
  -5   2  18       23.32       17.04      4.03 o 
  -4   2  18      149.19      153.99      4.96 o 
  -3   2  18      559.96      602.01      9.30 o 
  -2   2  18      515.23      508.13      7.75 o 
  -1   2  18      169.05      149.96      4.03 o 
   0   2  18     1313.56     1340.35     15.80 o 
   1   2  18      173.00      146.55      3.72 o 
   2   2  18      508.04      513.40      8.06 o 
   3   2  18      557.67      610.68      9.60 o 
   4   2  18      154.64      160.49      4.34 o 
   5   2  18       25.01       22.00      3.72 o 
   6   2  18       36.86       37.80      4.96 o 
   7   2  18       49.65       52.98      6.20 o 
   8   2  18      179.37      182.80     10.53 o 
  -8   3  18       55.79       55.77     10.22 o 
  -7   3  18        0.14        4.65      5.89 o 
  -6   3  18      321.26      358.17      8.99 o 
  -5   3  18      416.12      426.02      8.68 o 
  -4   3  18       89.62       89.54      4.96 o 
  -3   3  18       61.95       58.25      3.41 o 
  -2   3  18      155.55      153.37      4.03 o 
  -1   3  18       60.12       56.08      2.79 o 
   0   3  18      292.67      294.65      5.89 o 
   1   3  18       59.03       62.90      3.10 o 
   2   3  18      150.12      152.75      4.03 o 
   3   3  18       57.83       53.60      3.10 o 
   4   3  18       91.55       88.30      3.72 o 
   5   3  18      411.05      413.63      8.68 o 
   6   3  18      325.29      364.68      9.91 o 
   7   3  18        0.28        1.55      5.27 o 
   8   3  18       58.29       49.26      9.60 o 
  -8   4  18       23.77       19.52      8.37 o 
  -7   4  18       10.67       11.46      5.27 o 
  -6   4  18      148.35      150.27      6.20 o 
  -5   4  18       46.73       43.38      5.27 o 
  -4   4  18       60.60       56.39      4.03 o 
  -3   4  18      830.14      895.73     13.63 o 
  -2   4  18       33.99       39.04      3.10 o 
  -1   4  18      111.36      104.10      3.10 o 
   0   4  18       11.74        9.91      3.10 o 
   1   4  18      114.78      100.70      3.41 o 
   2   4  18       37.04       38.73      2.79 o 
   3   4  18      825.55      892.01     12.70 o 
   4   4  18       56.63       54.22      3.72 o 
   5   4  18       44.93       39.97      4.03 o 
   6   4  18      146.61      148.72      6.82 o 
   7   4  18       12.30        6.20      9.60 o 
   8   4  18       23.54       27.58     10.84 o 
  -8   5  18      219.34      248.18     13.32 o 
  -7   5  18       29.45       37.18      7.75 o 
  -6   5  18      135.39      147.48      6.51 o 
  -5   5  18      162.95      156.47      6.51 o 
  -4   5  18      147.58      132.61      5.58 o 
  -3   5  18       13.22        8.68      3.72 o 
  -2   5  18      112.66      104.10      3.72 o 
  -1   5  18      118.20      110.92      4.34 o 
   0   5  18        0.18       -1.24      3.41 o 
   1   5  18      116.40      113.40      4.03 o 
   2   5  18      108.88      103.17      3.72 o 
   3   5  18       11.33        8.68      2.48 o 
   4   5  18      151.20      121.46      6.20 o 
   5   5  18      162.89      153.06      6.51 o 
   6   5  18      134.46      137.88      5.89 o 
   7   5  18       29.94       34.70      9.30 o 
   8   5  18      218.67      245.08     18.59 o 
  -7   6  18       23.79       21.69      6.82 o 
  -6   6  18      179.61      171.65      8.06 o 
  -5   6  18       24.20       18.90      4.65 o 
  -4   6  18      518.62      575.36     12.39 o 
  -3   6  18      122.07      131.06      4.96 o 
  -2   6  18      282.61      266.15      6.20 o 
  -1   6  18       40.94       45.55      3.72 o 
   0   6  18       24.05       12.39      2.79 o 
   1   6  18       39.98       42.45      3.10 o 
   2   6  18      273.88      257.47      6.20 o 
   3   6  18      118.42      123.93      4.03 o 
   4   6  18      507.68      541.90     12.70 o 
   5   6  18       25.56       26.03      5.58 o 
   6   6  18      179.94      173.51      8.37 o 
   7   6  18       23.40       18.90      8.06 o 
  -7   7  18       72.10       65.68      7.75 o 
  -6   7  18       12.00       17.04      6.82 o 
  -5   7  18        6.29        3.72      4.34 o 
  -4   7  18      118.52      114.95      6.20 o 
  -3   7  18       89.23       84.89      4.96 o 
  -2   7  18      132.15      135.71      4.65 o 
  -1   7  18      392.19      377.69      5.89 o 
   0   7  18       30.59       17.97      2.79 o 
   1   7  18      388.60      378.31      7.75 o 
   2   7  18      133.80      131.06      4.34 o 
   3   7  18       91.14       69.71      5.27 o 
   4   7  18      123.69      123.31      7.75 o 
   5   7  18        6.92       12.08      6.51 o 
   6   7  18       11.37        8.06      7.13 o 
   7   7  18       69.24       70.64     12.39 o 
  -7   8  18       10.83       12.70      7.13 o 
  -6   8  18       19.22       15.80      5.58 o 
  -5   8  18        5.86        6.51      4.96 o 
  -4   8  18      221.40      238.88      8.06 o 
  -3   8  18      262.22      257.78      8.06 o 
  -2   8  18      119.55      109.37      4.34 o 
  -1   8  18      235.26      239.50      5.27 o 
   0   8  18        2.92        7.75      2.79 o 
   1   8  18      232.46      221.22      5.89 o 
   2   8  18      116.94      103.79      4.03 o 
   3   8  18      265.77      250.35      8.68 o 
   4   8  18      219.85      218.12      9.91 o 
   5   8  18        5.25        0.62      4.96 o 
   6   8  18       20.85       10.22      7.75 o 
   7   8  18       10.85       12.70     10.53 o 
  -7   9  18       41.13       34.08     10.22 o 
  -6   9  18       13.64        9.91      7.13 o 
  -5   9  18       72.20       57.32      5.89 o 
  -4   9  18      159.05      157.40      6.82 o 
  -3   9  18       14.17       11.15      4.65 o 
  -2   9  18      145.99      154.30      6.20 o 
  -1   9  18      335.84      333.69      9.91 o 
   0   9  18       14.30        9.91      3.10 o 
   1   9  18      334.39      353.52      7.44 o 
   2   9  18      144.01      152.75      6.82 o 
   3   9  18       13.25       13.63      5.89 o 
   4   9  18      159.55      123.00      9.60 o 
   5   9  18       73.44       52.36      8.37 o 
   6   9  18       14.56       15.49      7.75 o 
   7   9  18       38.59       39.97     17.04 o 
  -6  10  18       35.54       35.94      7.44 o 
  -5  10  18        1.11       -4.96      5.27 o 
  -4  10  18        6.68       16.11      5.27 o 
  -3  10  18      435.78      466.92     12.39 o 
  -2  10  18      163.19      132.92      7.13 o 
  -1  10  18       39.31       30.67      5.58 o 
   0  10  18       87.77       94.19      5.27 o 
   1  10  18       41.47       41.21      4.65 o 
   2  10  18      162.03      148.41      8.06 o 
   3  10  18      436.55      494.50     14.25 o 
   4  10  18        6.53        5.27      6.82 o 
   5  10  18        0.78        0.31      5.89 o 
   6  10  18       35.58       43.07     14.87 o 
  -6  11  18       52.13       48.95      7.75 o 
  -5  11  18      150.07      153.68      8.68 o 
  -4  11  18      365.04      418.28     12.08 o 
  -3  11  18        1.32       -4.03      6.51 o 
  -2  11  18       39.56       45.55      6.51 o 
  -1  11  18      181.39      166.69      8.99 o 
   0  11  18       71.70       78.08      5.58 o 
   1  11  18      176.86      171.03      7.44 o 
   2  11  18       40.30       45.55      6.20 o 
   3  11  18        1.82        3.10      6.51 o 
   4  11  18      362.91      409.91     15.18 o 
   5  11  18      150.35      175.99     13.01 o 
   6  11  18       53.57       57.01     11.46 o 
  -5  12  18       22.00       24.48      8.06 o 
  -4  12  18       53.46       77.46      8.68 o 
  -3  12  18       37.69       38.42      8.99 o 
  -2  12  18       11.64        7.44      5.58 o 
  -1  12  18       38.20       36.87      6.82 o 
   0  12  18        4.39        3.41      6.20 o 
   1  12  18       39.57       42.45      5.89 o 
   2  12  18       12.37        9.91      6.20 o 
   3  12  18       38.12       36.25      8.06 o 
   4  12  18       54.58       66.61      8.37 o 
   5  12  18       22.54       18.59     11.77 o 
  -5  13  18        8.31       18.28      8.06 o 
  -4  13  18      133.98      145.31     13.01 o 
  -3  13  18        1.46        2.48      6.51 o 
  -2  13  18        5.70        4.96      7.13 o 
  -1  13  18       28.46       25.72      6.51 o 
   0  13  18       86.14       82.73      8.06 o 
   1  13  18       28.99       38.42      6.82 o 
   2  13  18        6.27       -2.79      7.75 o 
   3  13  18        1.79       -2.48      7.75 o 
   4  13  18      136.02      160.49     12.70 o 
   5  13  18        7.82       15.49     14.56 o 
  -4  14  18       48.15       62.90     11.15 o 
  -3  14  18        1.70        0.31      7.13 o 
  -2  14  18      154.10      144.38     10.22 o 
  -1  14  18        4.53        6.82      8.37 o 
   0  14  18       12.65        8.68      6.20 o 
   1  14  18        4.89        1.55      5.89 o 
   2  14  18      154.81      157.09     12.39 o 
   3  14  18        1.56        7.75      8.37 o 
   4  14  18       48.65       57.94     12.70 o 
  -3  15  18      127.63      134.47     11.46 o 
  -2  15  18       43.45       43.69      9.30 o 
  -1  15  18       31.63       37.18      8.99 o 
   0  15  18       82.21       73.74     10.53 o 
   1  15  18       30.88       30.36      6.82 o 
   2  15  18       45.08       49.26     11.46 o 
   3  15  18      127.73      136.33     12.08 o 
  -2  16  18        8.72        2.79     10.84 o 
  -1  16  18       71.47       68.47     10.53 o 
   0  16  18       11.84       19.21      9.91 o 
   1  16  18       71.75       77.15      9.91 o 
   2  16  18        8.20        6.20     12.39 o 
   1   0  19      190.36      212.55      5.27 o 
   2   0  19       42.63       41.21      4.34 o 
   3   0  19       70.25       70.02      4.34 o 
   4   0  19      212.81      247.25      6.51 o 
   5   0  19        7.32        4.96      3.41 o 
   6   0  19      133.45      129.51      6.20 o 
   7   0  19        0.11       -5.27      5.89 o 
   8   0  19       97.48      112.78      9.91 o 
  -8   1  19      142.59      149.96     12.39 o 
  -7   1  19       24.54       23.24      7.44 o 
  -6   1  19       45.05       51.74      4.96 o 
  -5   1  19       32.61       32.53      4.03 o 
  -4   1  19       86.61       75.91      4.34 o 
  -3   1  19       68.77       58.56      3.41 o 
  -2   1  19       18.23       12.39      3.10 o 
  -1   1  19      460.12      470.02      8.37 o 
   0   1  19      173.62      221.22      5.27 o 
   1   1  19      465.31      470.95      8.68 o 
   2   1  19       20.94       17.97      3.41 o 
   3   1  19       70.59       65.07      4.34 o 
   4   1  19       85.87       74.05      5.27 o 
   5   1  19       34.30       35.63      4.03 o 
   6   1  19       42.34       50.50      5.27 o 
   7   1  19       23.91       19.21      6.20 o 
   8   1  19      140.17      162.04     11.46 o 
  -7   2  19       44.18       41.52      8.68 o 
  -6   2  19       28.66       28.50      4.96 o 
  -5   2  19        3.05        5.27      4.03 o 
  -4   2  19       24.39       19.52      3.41 o 
  -3   2  19      131.98      139.43      4.65 o 
  -2   2  19      383.10      377.07      7.75 o 
  -1   2  19      508.12      532.61      8.37 o 
   0   2  19      965.09      920.83     13.01 o 
   1   2  19      512.33      523.62      8.37 o 
   2   2  19      385.14      386.67      7.75 o 
   3   2  19      133.05      147.48      5.27 o 
   4   2  19       22.05       18.59      4.03 o 
   5   2  19        2.56        3.41      4.65 o 
   6   2  19       29.78       29.74      5.27 o 
   7   2  19       43.71       38.11      6.51 o 
  -7   3  19       74.62       64.76      8.68 o 
  -6   3  19       32.27       25.72      6.51 o 
  -5   3  19        4.27       -2.17      4.34 o 
  -4   3  19      269.48      275.75      7.13 o 
  -3   3  19       98.75       96.05      4.34 o 
  -2   3  19       68.85       66.30      3.41 o 
  -1   3  19      544.30      529.20      9.30 o 
   0   3  19      266.51      279.47      6.51 o 
   1   3  19      530.12      508.44      8.37 o 
   2   3  19       68.94       66.92      3.41 o 
   3   3  19      100.15       95.12      4.65 o 
   4   3  19      270.69      279.47      7.13 o 
   5   3  19        4.68        3.41      4.65 o 
   6   3  19       33.83       37.18      5.89 o 
   7   3  19       70.39       66.30      9.60 o 
  -7   4  19       22.11       20.14      6.82 o 
  -6   4  19        4.76        2.79      5.27 o 
  -5   4  19       50.09       53.29      4.96 o 
  -4   4  19       34.76       37.49      5.27 o 
  -3   4  19      319.83      324.09      6.51 o 
  -2   4  19      209.28      197.67      4.65 o 
  -1   4  19       25.24       19.52      4.03 o 
   0   4  19       54.08       54.84      3.41 o 
   1   4  19       26.54       23.24      3.41 o 
   2   4  19      208.18      202.94      5.89 o 
   3   4  19      314.45      318.82      7.44 o 
   4   4  19       34.52       37.49      4.34 o 
   5   4  19       53.89       49.57      4.96 o 
   6   4  19        4.49        1.55      4.96 o 
   7   4  19       22.83       13.63     10.22 o 
  -7   5  19        1.71       -1.86      5.89 o 
  -6   5  19       44.27       31.29      5.89 o 
  -5   5  19       31.62       33.77      4.34 o 
  -4   5  19      337.13      361.58      8.99 o 
  -3   5  19      151.20      156.78      5.58 o 
  -2   5  19      338.60      341.44      6.82 o 
  -1   5  19      748.28      763.43     13.32 o 
   0   5  19        3.06        3.10      3.41 o 
   1   5  19      737.32      749.49     12.70 o 
   2   5  19      344.60      346.09      7.44 o 
   3   5  19      150.53      163.59      5.58 o 
   4   5  19      341.44      343.30      9.30 o 
   5   5  19       29.69       31.29      5.58 o 
   6   5  19       45.88       40.59      8.06 o 
   7   5  19        2.19      -10.53     10.53 o 
  -7   6  19       36.41       38.42      7.13 o 
  -6   6  19        6.50       -1.24      5.27 o 
  -5   6  19      123.51      141.28      7.44 o 
  -4   6  19      334.07      341.13      9.60 o 
  -3   6  19       90.04       90.16      4.96 o 
  -2   6  19      514.02      502.24      8.68 o 
  -1   6  19       84.71       79.01      4.96 o 
   0   6  19        2.49        4.34      3.41 o 
   1   6  19       87.06       85.82      4.34 o 
   2   6  19      513.76      501.62     11.77 o 
   3   6  19       90.51      107.20      7.75 o 
   4   6  19      341.13      351.66     12.39 o 
   5   6  19      126.74      128.89      7.75 o 
   6   6  19        5.84        1.55      8.37 o 
   7   6  19       35.40       61.04     14.56 o 
  -7   7  19       83.23       98.53      9.91 o 
  -6   7  19       79.72       75.29      6.51 o 
  -5   7  19       62.63       59.18      6.20 o 
  -4   7  19      254.24      266.46      8.68 o 
  -3   7  19        8.21        6.82      4.03 o 
  -2   7  19       14.09       16.42      4.03 o 
  -1   7  19      149.24      142.52      5.89 o 
   0   7  19        2.79        1.55      3.10 o 
   1   7  19      146.87      133.85      4.96 o 
   2   7  19       14.51       20.14      3.72 o 
   3   7  19        8.95        9.91      5.89 o 
   4   7  19      255.25      241.67     10.22 o 
   5   7  19       60.76       58.56      8.68 o 
   6   7  19       82.45       61.04     10.22 o 
   7   7  19       85.22       98.22     13.01 o 
  -6   8  19       46.20       39.35      8.99 o 
  -5   8  19       62.23       60.11      6.82 o 
  -4   8  19      262.29      272.96     10.53 o 
  -3   8  19       21.96       26.03      4.96 o 
  -2   8  19      267.30      259.64      9.30 o 
  -1   8  19       49.94       55.77      4.96 o 
   0   8  19      234.38      222.15      5.58 o 
   1   8  19       50.85       50.81      4.03 o 
   2   8  19      266.76      257.47      9.60 o 
   3   8  19       22.10       28.50      5.58 o 
   4   8  19      271.03      279.47     13.63 o 
   5   8  19       61.46       45.55      9.91 o 
   6   8  19       46.86       31.60      8.68 o 
  -6   9  19       87.88       97.29      9.30 o 
  -5   9  19       48.55       50.81      6.20 o 
  -4   9  19       42.99       44.31      7.75 o 
  -3   9  19      212.79      193.03      9.30 o 
  -2   9  19       88.81       83.97      6.82 o 
  -1   9  19      156.57      153.37      7.13 o 
   0   9  19       19.91       23.55      4.03 o 
   1   9  19      158.19      145.31      6.82 o 
   2   9  19       88.90       69.71      7.13 o 
   3   9  19      210.98      185.28      8.68 o 
   4   9  19       43.13       30.98      8.99 o 
   5   9  19       48.08       35.32      9.30 o 
   6   9  19       88.97      113.71     16.73 o 
  -6  10  19       75.56       77.15     13.32 o 
  -5  10  19      218.59      218.74     13.94 o 
  -4  10  19      242.55      246.32     13.01 o 
  -3  10  19       71.45       61.35      7.44 o 
  -2  10  19       31.67       26.96      7.13 o 
  -1  10  19       28.84       30.98      5.89 o 
   0  10  19       36.64       46.48      4.65 o 
   1  10  19       28.91       22.31      5.89 o 
   2  10  19       32.35       25.10      6.20 o 
   3  10  19       69.63       69.71      8.06 o 
   4  10  19      238.99      262.12     14.25 o 
   5  10  19      218.32      233.93     17.66 o 
   6  10  19       74.55       96.05     14.87 o 
  -5  11  19        2.32        4.03      9.60 o 
  -4  11  19       65.49       63.21      8.99 o 
  -3  11  19       56.44       64.45      7.75 o 
  -2  11  19       68.41       66.30      9.91 o 
  -1  11  19        1.17        5.27      5.89 o 
   0  11  19      172.56      176.30      9.30 o 
   1  11  19        1.24        3.10      6.82 o 
   2  11  19       70.25       77.77      8.99 o 
   3  11  19       55.86       58.25      8.06 o 
   4  11  19       67.25       79.32      9.91 o 
   5  11  19        2.06       15.18     13.94 o 
  -5  12  19       43.29       40.28      8.37 o 
  -4  12  19      104.43       99.77     10.84 o 
  -3  12  19       71.50       73.74      8.37 o 
  -2  12  19       41.06       34.70      8.37 o 
  -1  12  19      141.60      162.35     12.08 o 
   0  12  19       46.49       60.73      8.99 o 
   1  12  19      140.73      147.17      8.99 o 
   2  12  19       40.53       36.25      7.75 o 
   3  12  19       69.34       69.40     10.53 o 
   4  12  19      102.88      101.01     10.53 o 
   5  12  19       42.83       36.56     12.70 o 
  -4  13  19       18.85       26.96      8.68 o 
  -3  13  19       21.34       24.79      8.06 o 
  -2  13  19        1.78        4.65      7.75 o 
  -1  13  19      209.41      211.31     11.46 o 
   0  13  19       35.00       40.59      7.75 o 
   1  13  19      209.62      231.45     10.53 o 
   2  13  19        1.74       -9.91     10.22 o 
   3  13  19       20.48       24.48      8.68 o 
   4  13  19       18.34       17.35      8.99 o 
  -3  14  19       12.30       13.63      8.37 o 
  -2  14  19        2.22        7.44      8.37 o 
  -1  14  19       25.21       25.10      8.68 o 
   0  14  19       24.44       24.17      9.60 o 
   1  14  19       26.10       30.98      7.44 o 
   2  14  19        2.14        1.24     11.46 o 
   3  14  19       13.20        4.03      9.30 o 
  -2  15  19       86.19      124.24     12.08 o 
  -1  15  19       20.25       18.90     10.53 o 
   0  15  19        7.48       -2.17     10.53 o 
   1  15  19       19.32       16.42      9.30 o 
   2  15  19       87.17      113.71     11.77 o 
   0   0  20     1316.14     1230.97     27.58 o 
   1   0  20       42.82       42.14      3.41 o 
   2   0  20      112.65      119.29      5.27 o 
   3   0  20      524.36      548.72     11.15 o 
   4   0  20        2.57       -0.31      4.03 o 
   5   0  20       57.79       46.17      4.65 o 
   6   0  20       23.36       12.08      5.89 o 
   7   0  20      141.95      143.45      9.91 o 
  -7   1  20       28.50       22.00      8.06 o 
  -6   1  20       16.24       15.18      5.27 o 
  -5   1  20       11.90       11.15      4.03 o 
  -4   1  20       73.43       73.43      4.65 o 
  -3   1  20       35.89       39.66      4.03 o 
  -2   1  20      122.08      115.57      4.96 o 
  -1   1  20      217.10      208.52      5.89 o 
   0   1  20        9.30       18.28      4.03 o 
   1   1  20      212.69      199.22      5.58 o 
   2   1  20      124.73      113.71      5.27 o 
   3   1  20       35.50       43.07      4.03 o 
   4   1  20       72.29       79.94      5.27 o 
   5   1  20       12.36        6.82      5.89 o 
   6   1  20       17.21       17.97      6.82 o 
   7   1  20       31.33       30.67      6.82 o 
  -7   2  20      121.93      127.34     10.84 o 
  -6   2  20        3.77        4.03      5.58 o 
  -5   2  20       28.37       33.77      4.96 o 
  -4   2  20      191.99      197.36      5.89 o 
  -3   2  20      207.13      220.29      6.51 o 
  -2   2  20       24.74       21.07      3.10 o 
  -1   2  20       83.78       74.05      5.89 o 
   0   2  20       13.78       21.38      4.65 o 
   1   2  20       83.69       78.39      4.34 o 
   2   2  20       22.76       18.59      4.03 o 
   3   2  20      209.27      228.35      6.82 o 
   4   2  20      191.45      202.63      6.51 o 
   5   2  20       28.49       22.31      5.27 o 
   6   2  20        3.18        7.75      5.89 o 
   7   2  20      121.18      134.47     16.73 o 
  -7   3  20      136.92      131.37     11.77 o 
  -6   3  20      168.23      161.11      8.06 o 
  -5   3  20      292.02      320.06      9.30 o 
  -4   3  20       40.79       36.25      4.34 o 
  -3   3  20       83.61       81.18      4.34 o 
  -2   3  20       16.56       15.49      3.10 o 
  -1   3  20       43.83       41.83      5.58 o 
   0   3  20       89.38       96.67      6.20 o 
   1   3  20       46.39       46.79      3.72 o 
   2   3  20       15.44       15.80      4.03 o 
   3   3  20       81.95       73.43      4.34 o 
   4   3  20       40.43       42.14      5.58 o 
   5   3  20      286.95      308.29      9.91 o 
   6   3  20      169.07      168.24      9.30 o 
   7   3  20      140.23      187.76     17.66 o 
  -7   4  20      169.74      197.67     13.32 o 
  -6   4  20      142.48      146.24      9.30 o 
  -5   4  20       55.83       55.15      5.27 o 
  -4   4  20      190.42      219.05      7.13 o 
  -3   4  20       47.38       45.55      3.72 o 
  -2   4  20      111.02      109.99      5.27 o 
  -1   4  20       20.81       28.50      3.72 o 
   0   4  20      937.54      945.62     19.21 o 
   1   4  20       20.20       19.21      3.41 o 
   2   4  20      108.20      102.25      4.65 o 
   3   4  20       47.63       40.28      4.34 o 
   4   4  20      195.67      226.18      8.68 o 
   5   4  20       56.65       50.50      6.20 o 
   6   4  20      144.06      172.58     13.63 o 
   7   4  20      170.31      173.51     16.11 o 
  -7   5  20      136.92      146.24     11.15 o 
  -6   5  20        4.55        5.58      6.51 o 
  -5   5  20       25.42       30.98      5.89 o 
  -4   5  20       60.93       69.40      5.58 o 
  -3   5  20      156.08      149.96      5.58 o 
  -2   5  20       30.88       32.84      4.34 o 
  -1   5  20        9.90        8.37      4.65 o 
   0   5  20      203.45      204.49      7.13 o 
   1   5  20        9.57        9.91      4.03 o 
   2   5  20       29.77       34.70      4.34 o 
   3   5  20      153.95      151.82      6.82 o 
   4   5  20       59.86       67.23      5.89 o 
   5   5  20       24.98       23.24      7.44 o 
   6   5  20        4.21        5.58      8.99 o 
   7   5  20      136.46      162.97     14.25 o 
  -6   6  20      152.23      145.31      9.30 o 
  -5   6  20       55.99       61.35      6.20 o 
  -4   6  20       93.73       92.64      7.44 o 
  -3   6  20       38.31       26.65      5.89 o 
  -2   6  20      155.17      136.02      6.51 o 
  -1   6  20       93.31       92.95      5.58 o 
   0   6  20      823.18      874.97     16.42 o 
   1   6  20       91.09       90.16      5.27 o 
   2   6  20      150.49      133.85      5.58 o 
   3   6  20       41.17       42.45      6.51 o 
   4   6  20       99.36      103.17      8.06 o 
   5   6  20       56.01       56.08      7.13 o 
   6   6  20      151.33      167.62     16.11 o 
  -6   7  20       57.27       75.91     11.15 o 
  -5   7  20       30.13       28.19      6.82 o 
  -4   7  20      211.40      221.22     10.53 o 
  -3   7  20      409.28      412.08     13.32 o 
  -2   7  20       26.09       25.10      4.96 o 
  -1   7  20      126.83      124.86      7.13 o 
   0   7  20       50.59       47.40      5.27 o 
   1   7  20      131.35      128.27      5.89 o 
   2   7  20       24.52       31.60      5.89 o 
   3   7  20      408.06      420.14     13.32 o 
   4   7  20      207.89      222.77     10.84 o 
   5   7  20       28.83       20.14      7.44 o 
   6   7  20       54.85       53.60     13.01 o 
  -6   8  20        5.14       16.11      8.99 o 
  -5   8  20      171.26      178.77     12.39 o 
  -4   8  20       43.48       42.14      8.06 o 
  -3   8  20       13.84       15.18      6.51 o 
  -2   8  20       19.46       21.69      5.89 o 
  -1   8  20        9.49       11.77      4.96 o 
   0   8  20       38.72       46.17      5.89 o 
   1   8  20       10.42        8.99      5.89 o 
   2   8  20       18.72       19.21      6.82 o 
   3   8  20       11.76        4.34      6.20 o 
   4   8  20       42.76       40.28      8.68 o 
   5   8  20      170.18      189.93     16.73 o 
   6   8  20        5.06       21.07     10.22 o 
  -5   9  20        9.74       16.42      7.75 o 
  -4   9  20       52.67       43.69      7.44 o 
  -3   9  20      236.18      234.54     11.46 o 
  -2   9  20       60.95       74.98      8.37 o 
  -1   9  20      295.98      334.93     10.53 o 
   0   9  20      283.97      294.03      9.30 o 
   1   9  20      296.09      323.47     12.08 o 
   2   9  20       61.06       62.28      7.44 o 
   3   9  20      237.86      241.98     13.01 o 
   4   9  20       51.59       55.46     12.39 o 
   5   9  20        9.55        8.06     10.22 o 
  -5  10  20      137.50      144.69     10.84 o 
  -4  10  20       50.90       60.11      8.68 o 
  -3  10  20       12.58        7.44      7.75 o 
  -2  10  20        9.45       16.42      6.82 o 
  -1  10  20       36.35       36.87      6.20 o 
   0  10  20        2.41        7.13      6.51 o 
   1  10  20       38.13       36.56      6.82 o 
   2  10  20        9.98        3.72      6.51 o 
   3  10  20       14.06       14.56      7.44 o 
   4  10  20       52.94       41.83     11.15 o 
   5  10  20      139.12      149.03     13.94 o 
  -5  11  20       62.46       82.11     23.86 o 
  -4  11  20      103.62      110.30      9.91 o 
  -3  11  20       84.13       82.42      9.60 o 
  -2  11  20       63.40       68.16      8.06 o 
  -1  11  20      103.62       91.71      8.99 o 
   0  11  20       67.05       50.19      8.06 o 
   1  11  20      100.41       96.67      8.99 o 
   2  11  20       65.66       83.04      8.99 o 
   3  11  20       86.24       92.33     11.46 o 
   4  11  20      103.00       92.33     18.59 o 
  -4  12  20        7.98        8.99      8.68 o 
  -3  12  20       38.52       45.55      8.99 o 
  -2  12  20       26.29       34.39      8.06 o 
  -1  12  20       12.06       12.39      7.13 o 
   0  12  20        3.75       -0.62      6.82 o 
   1  12  20       12.60       11.15      7.75 o 
   2  12  20       27.28       13.63      8.37 o 
   3  12  20       39.35       52.36      9.30 o 
   4  12  20        9.15       17.04     11.77 o 
  -3  13  20       17.38       22.93     10.53 o 
  -2  13  20       52.26       65.07     10.22 o 
  -1  13  20       48.49       54.53     10.53 o 
   0  13  20        5.08        8.06      9.91 o 
   1  13  20       48.54       56.39      8.99 o 
   2  13  20       54.41       55.15      9.30 o 
   3  13  20       17.66       19.83      9.60 o 
  -2  14  20      143.64      150.58     14.25 o 
  -1  14  20       44.61       60.11     11.77 o 
   0  14  20       11.17       18.28     10.22 o 
   1  14  20       44.82       55.15      9.91 o 
   2  14  20      142.45      158.95     17.97 o 
   1   0  21       29.53       19.83      4.03 o 
   2   0  21       53.25       47.40      4.65 o 
   3   0  21      161.91      158.95      6.51 o 
   4   0  21      542.20      602.01     12.70 o 
   5   0  21       16.75       23.55      5.58 o 
   6   0  21        6.64        2.79      6.20 o 
  -6   1  21        1.04        2.79      6.20 o 
  -5   1  21       37.26       42.14      4.65 o 
  -4   1  21      100.03       98.53      5.58 o 
  -3   1  21        5.36        2.17      4.03 o 
  -2   1  21      235.90      232.69      8.06 o 
  -1   1  21       87.94       95.12      6.51 o 
   0   1  21      361.14      376.76      9.30 o 
   1   1  21       85.33       88.92      4.96 o 
   2   1  21      240.87      227.73      6.51 o 
   3   1  21        5.70        4.65      3.72 o 
   4   1  21      100.74       92.33      5.58 o 
   5   1  21       38.18       38.11      5.89 o 
   6   1  21        1.59        5.89      6.51 o 
  -6   2  21       64.60       58.87      7.44 o 
  -5   2  21      129.75      143.14      6.82 o 
  -4   2  21       78.18       85.82      5.58 o 
  -3   2  21      194.33      207.28      8.06 o 
  -2   2  21       10.60       12.08      5.58 o 
  -1   2  21       57.00       46.79      5.58 o 
   0   2  21        9.02        8.99      4.34 o 
   1   2  21       55.34       41.83      3.72 o 
   2   2  21       10.73       10.22      4.03 o 
   3   2  21      198.95      189.31      6.51 o 
   4   2  21       80.14       84.58      6.51 o 
   5   2  21      129.31      136.33      8.06 o 
   6   2  21       62.54       62.90      9.30 o 
  -6   3  21        2.70       -1.24     10.53 o 
  -5   3  21        8.02        2.48      5.27 o 
  -4   3  21       67.28       64.14      5.89 o 
  -3   3  21       94.56       87.99      5.58 o 
  -2   3  21       13.11       10.22      5.58 o 
  -1   3  21       78.13       79.63      7.13 o 
   0   3  21      110.07      106.58      6.20 o 
   1   3  21       78.36       78.70      4.34 o 
   2   3  21       14.12       18.28      3.72 o 
   3   3  21       96.67       86.75      4.96 o 
   4   3  21       67.43       67.85      5.89 o 
   5   3  21        8.96        7.75      5.58 o 
   6   3  21        3.12        3.10      8.37 o 
  -6   4  21       28.96       24.79      8.68 o 
  -5   4  21       51.63       49.26      6.51 o 
  -4   4  21      129.09      124.55      7.44 o 
  -3   4  21      174.56      188.38      8.06 o 
  -2   4  21       22.31       16.42      5.27 o 
  -1   4  21        4.91        7.44      5.58 o 
   0   4  21       56.17       47.09      5.89 o 
   1   4  21        4.12        0.62      4.03 o 
   2   4  21       22.33       26.03      4.03 o 
   3   4  21      173.50      174.75      7.13 o 
   4   4  21      129.50      132.92      7.13 o 
   5   4  21       48.70       63.52      8.06 o 
   6   4  21       28.74       19.21     10.84 o 
  -6   5  21       10.81       18.59      8.99 o 
  -5   5  21       54.18       49.88      7.44 o 
  -4   5  21       10.25        5.58      5.89 o 
  -3   5  21      188.88      209.14      7.75 o 
  -2   5  21       60.13       62.59      6.20 o 
  -1   5  21      110.58      106.58      6.82 o 
   0   5  21        1.59        1.86      4.03 o 
   1   5  21      110.49      106.89      5.27 o 
   2   5  21       60.42       67.85      5.89 o 
   3   5  21      189.58      210.38      8.37 o 
   4   5  21       10.12        4.65      5.89 o 
   5   5  21       54.81       58.56      9.30 o 
   6   5  21       11.12        6.51      9.60 o 
  -6   6  21       51.83       43.07     10.53 o 
  -5   6  21        6.62        5.58      7.13 o 
  -4   6  21      460.32      476.84     15.18 o 
  -3   6  21       42.65       45.55      6.51 o 
  -2   6  21        2.49        5.27      5.89 o 
  -1   6  21        0.42        0.31      5.89 o 
   0   6  21        6.21        8.68      5.89 o 
   1   6  21        0.48        3.41      4.03 o 
   2   6  21        2.92        4.34      4.96 o 
   3   6  21       43.23       44.00      6.82 o 
   4   6  21      453.89      483.96     17.35 o 
   5   6  21        5.49        7.13      7.44 o 
   6   6  21       51.08       53.60     12.70 o 
  -5   7  21       39.56       60.42      9.91 o 
  -4   7  21       48.83       60.42      7.75 o 
  -3   7  21       86.15       89.85      7.13 o 
  -2   7  21       22.07       26.03      5.27 o 
  -1   7  21        6.08        8.37      5.27 o 
   0   7  21        0.03       -0.31      5.27 o 
   1   7  21        5.69        7.75      5.89 o 
   2   7  21       23.62       30.36      6.51 o 
   3   7  21       87.22       86.75      7.44 o 
   4   7  21       48.37       56.70     10.53 o 
   5   7  21       39.86       45.55      9.91 o 
  -5   8  21        7.77       13.63      9.91 o 
  -4   8  21      212.73      241.98     12.39 o 
  -3   8  21       32.12       34.70      7.44 o 
  -2   8  21       52.03       57.01      7.13 o 
  -1   8  21      127.70      140.05      7.75 o 
   0   8  21       16.91        9.91      7.44 o 
   1   8  21      128.23      134.78      8.06 o 
   2   8  21       48.80       58.56      7.44 o 
   3   8  21       31.80       27.58      6.51 o 
   4   8  21      210.47      241.36     16.73 o 
   5   8  21        7.87        8.99     11.46 o 
  -5   9  21       25.99       24.79      8.99 o 
  -4   9  21      214.64      226.80     11.77 o 
  -3   9  21       59.19       53.60      8.68 o 
  -2   9  21       13.89       18.28      7.44 o 
  -1   9  21       22.52       20.45      5.27 o 
   0   9  21        0.90        8.06      8.37 o 
   1   9  21       23.24       23.24      6.82 o 
   2   9  21       15.55       17.35      6.82 o 
   3   9  21       59.43       67.23      9.30 o 
   4   9  21      213.40      237.64     16.73 o 
   5   9  21       26.13       41.52     13.63 o 
  -4  10  21      152.25      150.27     11.15 o 
  -3  10  21      132.53      149.03     11.46 o 
  -2  10  21       85.35       85.51      7.13 o 
  -1  10  21        0.65        5.27      6.82 o 
   0  10  21       28.45       33.77      7.75 o 
   1  10  21        0.68       -1.86      6.20 o 
   2  10  21       83.85       80.87      9.30 o 
   3  10  21      135.67      149.65     11.77 o 
   4  10  21      156.49      143.76     13.32 o 
  -4  11  21      124.12      107.20     11.46 o 
  -3  11  21       17.68       13.94      9.91 o 
  -2  11  21       34.82       34.39      8.68 o 
  -1  11  21        3.66       -7.75      8.37 o 
   0  11  21        3.00        0.31      7.13 o 
   1  11  21        2.97        3.10      7.75 o 
   2  11  21       35.32       40.59      8.68 o 
   3  11  21       17.07       24.48      8.68 o 
   4  11  21      122.98       97.91     12.70 o 
  -3  12  21       11.59       -1.86     10.53 o 
  -2  12  21       10.47        5.58     11.77 o 
  -1  12  21        4.11        6.82      8.68 o 
   0  12  21       10.27        7.75      9.60 o 
   1  12  21        3.71        4.65      9.30 o 
   2  12  21       10.23        6.20      8.37 o 
   3  12  21       10.84        6.20      9.30 o 
  -1  13  21       45.77       37.80     10.84 o 
   0  13  21       81.40       81.49     11.77 o 
   1  13  21       43.79       47.40     11.15 o 
   0   0  22      466.19      509.99     16.73 o 
   1   0  22        3.28        0.93      4.96 o 
   2   0  22        0.23        3.72      5.89 o 
   3   0  22       53.76       37.80      6.20 o 
   4   0  22        1.07       -3.10      7.13 o 
   5   0  22       15.81       12.39      7.13 o 
   6   0  22       43.00       47.40     12.08 o 
  -6   1  22       30.20       27.27      8.68 o 
  -5   1  22      236.66      265.84     13.32 o 
  -4   1  22       40.73       51.43      6.20 o 
  -3   1  22        6.23        5.58      4.96 o 
  -2   1  22       46.47       50.81      6.82 o 
  -1   1  22      141.89      153.68      8.37 o 
   0   1  22       89.63       90.78      6.20 o 
   1   1  22      136.39      143.76      6.82 o 
   2   1  22       45.86       48.64      5.89 o 
   3   1  22        6.17        4.96      6.20 o 
   4   1  22       40.74       47.71      6.82 o 
   5   1  22      236.09      268.01     13.32 o 
   6   1  22       31.07       44.62      9.91 o 
  -6   2  22       22.24       22.93      8.99 o 
  -5   2  22       45.24       42.76      9.60 o 
  -4   2  22      114.99      127.34      8.37 o 
  -3   2  22      220.63      225.87      9.30 o 
  -2   2  22       38.26       44.93      5.89 o 
  -1   2  22      103.24       90.78      7.44 o 
   0   2  22       25.84       29.74      5.27 o 
   1   2  22      105.62       90.47      5.58 o 
   2   2  22       39.42       44.93      5.89 o 
   3   2  22      216.72      216.88     12.70 o 
   4   2  22      110.79      120.22      7.44 o 
   5   2  22       46.67       39.04      6.82 o 
   6   2  22       21.55       14.25     14.87 o 
  -6   3  22       85.90       77.15      9.91 o 
  -5   3  22      186.67      202.63      8.99 o 
  -4   3  22      105.99      110.92      7.44 o 
  -3   3  22       42.90       41.83      6.82 o 
  -2   3  22       47.16       49.88      6.82 o 
  -1   3  22       27.21       21.38      5.89 o 
   0   3  22      429.32      426.64     12.39 o 
   1   3  22       28.64       29.12      5.89 o 
   2   3  22       49.53       52.67      6.20 o 
   3   3  22       43.49       55.15      8.37 o 
   4   3  22      105.30      110.92      7.75 o 
   5   3  22      186.26      211.00     13.32 o 
   6   3  22       82.83       84.58     15.49 o 
  -5   4  22        0.06        8.68      7.13 o 
  -4   4  22       73.63       74.67      6.82 o 
  -3   4  22      132.64      155.23      8.06 o 
  -2   4  22      192.24      190.86      8.99 o 
  -1   4  22       44.66       41.83      6.20 o 
   0   4  22      111.19       94.81      6.82 o 
   1   4  22       44.88       38.11      5.89 o 
   2   4  22      191.54      206.35     11.77 o 
   3   4  22      132.54      159.87      8.06 o 
   4   4  22       73.15       71.26      8.68 o 
   5   4  22        0.05        1.24      7.13 o 
  -5   5  22       25.28       33.15      8.99 o 
  -4   5  22       25.05       28.50      6.51 o 
  -3   5  22       10.13        7.75      5.58 o 
  -2   5  22      146.28      149.03      8.68 o 
  -1   5  22       83.62       90.16      7.13 o 
   0   5  22      124.29      132.61      7.44 o 
   1   5  22       81.82       88.30      6.51 o 
   2   5  22      151.48      171.34      8.06 o 
   3   5  22       10.42       11.46      4.96 o 
   4   5  22       24.66       36.56     10.84 o 
   5   5  22       26.00       37.49      8.37 o 
  -5   6  22       80.62       86.75     11.15 o 
  -4   6  22      202.87      197.36      8.99 o 
  -3   6  22      128.03      143.14      8.99 o 
  -2   6  22       93.66      115.57      7.44 o 
  -1   6  22       95.15       84.89      7.13 o 
   0   6  22        0.09        2.48      6.20 o 
   1   6  22       96.87       89.85      9.60 o 
   2   6  22       95.24      116.19      7.44 o 
   3   6  22      132.64      147.48      9.91 o 
   4   6  22      207.13      233.31     13.94 o 
   5   6  22       82.03       74.36     10.22 o 
  -5   7  22        7.57        3.72      9.30 o 
  -4   7  22      100.57       99.46      9.91 o 
  -3   7  22      237.84      250.97     10.53 o 
  -2   7  22       32.58       36.56      5.89 o 
  -1   7  22       69.88       81.49      8.06 o 
   0   7  22       10.72       10.22      8.06 o 
   1   7  22       66.23       75.60      8.37 o 
   2   7  22       33.45       35.63      7.13 o 
   3   7  22      241.39      254.99     15.49 o 
   4   7  22      100.48      114.64     11.77 o 
   5   7  22        7.74        8.06     12.39 o 
  -4   8  22      235.90      249.73     13.32 o 
  -3   8  22      197.77      183.73      9.91 o 
  -2   8  22       39.35       47.09      6.82 o 
  -1   8  22       56.97       58.25      8.06 o 
   0   8  22        0.14        2.17      9.91 o 
   1   8  22       58.33       54.84      8.37 o 
   2   8  22       39.38       36.87      7.13 o 
   3   8  22      200.81      181.25     11.15 o 
   4   8  22      236.52      261.19     17.97 o 
  -4   9  22       25.61       39.04      8.99 o 
  -3   9  22      122.61      130.13      9.30 o 
  -2   9  22       95.35      115.26      8.37 o 
  -1   9  22       80.61      100.70     10.22 o 
   0   9  22      157.28      141.90     12.70 o 
   1   9  22       76.63       83.66      8.99 o 
   2   9  22       95.12      108.13     10.53 o 
   3   9  22      125.11      123.93     11.15 o 
   4   9  22       25.09       28.50     10.53 o 
  -3  10  22       89.75       96.98      9.91 o 
  -2  10  22       53.90       66.30      9.60 o 
  -1  10  22       14.16        5.89      8.68 o 
   0  10  22       11.91       21.07     11.46 o 
   1  10  22       14.85       13.01      8.68 o 
   2  10  22       54.23       72.19     10.22 o 
   3  10  22       87.91       99.46     10.84 o 
  -2  11  22       98.48      119.29     14.56 o 
  -1  11  22       28.26       41.83     10.22 o 
   0  11  22       27.80       16.73     12.39 o 
   1  11  22       29.50       32.53      9.60 o 
   2  11  22       98.19      104.10     11.46 o 
  -1  12  22       78.13       68.47     15.49 o 
   0  12  22       29.25       20.14     13.32 o 
   1  12  22       78.15      113.40     12.70 o 
   1   0  23       25.84       19.21      7.13 o 
   2   0  23       11.63        5.58      5.58 o 
   3   0  23       40.05       45.24      5.89 o 
   4   0  23      159.07      157.09     11.46 o 
   5   0  23       51.52       54.84     11.77 o 
  -5   1  23       72.50       91.40     13.94 o 
  -4   1  23       32.05       32.53      7.75 o 
  -3   1  23       29.27       32.53      6.20 o 
  -2   1  23      118.69      131.99      7.75 o 
  -1   1  23       73.32       83.66      7.13 o 
   0   1  23        0.73       -5.27      5.89 o 
   1   1  23       72.55       78.39      6.20 o 
   2   1  23      116.97      119.60      7.44 o 
   3   1  23       29.71       20.45      9.60 o 
   4   1  23       31.66       26.65      9.30 o 
   5   1  23       73.06       69.71     10.22 o 
  -5   2  23        1.45        9.30      9.30 o 
  -4   2  23      239.64      272.34     12.08 o 
  -3   2  23      144.40      158.64      9.30 o 
  -2   2  23       36.62       31.29      7.44 o 
  -1   2  23       54.38       48.64      7.13 o 
   0   2  23       34.14       29.12      6.51 o 
   1   2  23       52.28       48.64      6.20 o 
   2   2  23       35.11       32.84      5.89 o 
   3   2  23      147.19      143.45     10.22 o 
   4   2  23      245.92      299.30     14.56 o 
   5   2  23        1.63        6.51     11.77 o 
  -5   3  23       95.29       90.47     11.77 o 
  -4   3  23      120.88      135.71      9.91 o 
  -3   3  23        6.53       11.77      6.82 o 
  -2   3  23      143.75      131.68      8.68 o 
  -1   3  23      178.16      200.46      9.60 o 
   0   3  23       91.58      123.31      7.75 o 
   1   3  23      178.14      195.82      8.99 o 
   2   3  23      141.34      130.13      8.68 o 
   3   3  23        6.48        8.37      8.06 o 
   4   3  23      118.89      136.33     14.25 o 
   5   3  23       95.93      127.96     25.72 o 
  -5   4  23       24.77       21.07     13.94 o 
  -4   4  23       32.33       31.29      7.44 o 
  -3   4  23       90.23       96.67      8.37 o 
  -2   4  23        8.45       18.59      5.58 o 
  -1   4  23       35.87       26.65      5.58 o 
   0   4  23      175.23      174.75      9.30 o 
   1   4  23       34.15       20.45      6.82 o 
   2   4  23        8.45       16.73      8.68 o 
   3   4  23       89.31      103.48      9.91 o 
   4   4  23       32.29       38.42     14.87 o 
  -4   5  23      140.41      178.46      9.60 o 
  -3   5  23      127.81      131.37      9.30 o 
  -2   5  23      102.31      116.19     10.84 o 
  -1   5  23       48.90       52.67      7.13 o 
   0   5  23      112.14      117.74      7.75 o 
   1   5  23       47.29       45.24      8.37 o 
   2   5  23      103.03      104.41     15.18 o 
   3   5  23      125.30      159.56     17.04 o 
   4   5  23      138.28      156.78     15.80 o 
  -4   6  23        1.99        4.96      6.51 o 
  -3   6  23      185.63      207.28     12.08 o 
  -2   6  23      109.54      116.50      9.91 o 
  -1   6  23       55.92       48.95      7.13 o 
   0   6  23      246.57      268.01     13.32 o 
   1   6  23       54.99       52.36      9.30 o 
   2   6  23      106.36      120.84     12.39 o 
   3   6  23      182.40      201.39     25.41 o 
   4   6  23        1.95        3.41     10.22 o 
  -4   7  23       40.02       42.45      8.06 o 
  -3   7  23        1.74        4.03      5.89 o 
  -2   7  23      112.50      103.48      7.75 o 
  -1   7  23       45.69       61.35     11.77 o 
   0   7  23       33.62       28.50      9.30 o 
   1   7  23       45.67       47.71     11.77 o 
   2   7  23      110.85       97.91     10.53 o 
   3   7  23        1.81        6.20     13.32 o 
   4   7  23       39.41       26.65     13.32 o 
  -3   8  23       58.89       77.46      8.37 o 
  -2   8  23      102.73      109.68     10.53 o 
  -1   8  23        9.79       17.97      9.91 o 
   0   8  23       64.17       76.53     13.01 o 
   1   8  23        9.36       -0.31     13.32 o 
   2   8  23      100.76       94.50     13.32 o 
   3   8  23       59.47       75.29     18.90 o 
  -2   9  23       49.78       61.66     11.46 o 
  -1   9  23       75.06       74.67     12.08 o 
   0   9  23       80.75      100.39     13.63 o 
   1   9  23       73.35       66.92     14.25 o 
   2   9  23       50.26       52.98     12.08 o 
  -1  10  23       17.99       15.80     10.84 o 
   0  10  23       52.61       43.38     16.42 o 
   1  10  23       17.24       20.14     11.15 o 
   0   0  24       18.45       27.89      8.37 o 
   1   0  24      110.68      102.87      8.37 o 
   2   0  24        1.56        1.24      6.20 o 
   3   0  24       64.66       64.76     14.87 o 
   4   0  24        0.52        6.51      9.60 o 
  -4   1  24       10.65       13.32      9.60 o 
  -3   1  24       46.96       45.55      8.37 o 
  -2   1  24      120.74      132.30      8.68 o 
  -1   1  24       15.27       20.45      5.89 o 
   0   1  24       66.18       63.52      6.82 o 
   1   1  24       15.91       22.00      6.20 o 
   2   1  24      122.94      125.17     11.46 o 
   3   1  24       46.93       44.00      9.30 o 
   4   1  24       11.69       10.53     10.84 o 
  -4   2  24      128.71      131.06     11.46 o 
  -3   2  24      148.41      152.44     11.46 o 
  -2   2  24       20.24       19.83      6.51 o 
  -1   2  24       50.80       44.00      7.13 o 
   0   2  24       86.42       76.84      7.44 o 
   1   2  24       52.80       40.59      7.75 o 
   2   2  24       19.82       36.87      8.37 o 
   3   2  24      144.64      138.50     10.53 o 
   4   2  24      130.06      132.61     15.49 o 
  -4   3  24       46.65       62.90      9.91 o 
  -3   3  24        4.24       -1.55      8.06 o 
  -2   3  24      167.77      171.34     10.22 o 
  -1   3  24       62.43       65.38      7.75 o 
   0   3  24      209.25      229.90     10.53 o 
   1   3  24       62.15       63.21     10.53 o 
   2   3  24      170.99      169.79     12.08 o 
   3   3  24        4.85       -2.48      8.68 o 
   4   3  24       47.81       60.42     11.46 o 
  -3   4  24       17.13       13.32      7.13 o 
  -2   4  24       92.93      102.25      9.60 o 
  -1   4  24       61.92       57.32      7.75 o 
   0   4  24        3.37        6.20      7.13 o 
   1   4  24       60.02       51.74      9.60 o 
   2   4  24       95.40      118.98     14.56 o 
   3   4  24       17.59       18.90     15.18 o 
  -3   5  24       19.75       23.86      8.06 o 
  -2   5  24      126.35      149.65      9.91 o 
  -1   5  24        0.46        8.99      6.82 o 
   0   5  24        0.84        6.20      9.91 o 
   1   5  24        0.37        7.75      9.60 o 
   2   5  24      130.20      131.37     14.87 o 
   3   5  24       18.35       14.87     11.15 o 
  -3   6  24       43.25       46.17      8.37 o 
  -2   6  24      179.78      216.57     12.39 o 
  -1   6  24      106.37       83.35     12.08 o 
   0   6  24       62.82       83.66     15.18 o 
   1   6  24      103.78       94.19     12.39 o 
   2   6  24      182.92      187.76     13.94 o 
   3   6  24       42.96       58.87     13.01 o 
  -2   7  24       31.92       41.52     12.39 o 
  -1   7  24      163.06      158.95     14.56 o 
   0   7  24       73.67       55.46     12.39 o 
   1   7  24      165.08      180.63     16.42 o 
   2   7  24       32.57       32.53     13.01 o 
  -1   8  24      102.32      152.13     17.66 o 
   0   8  24      191.53      209.76     17.97 o 
   1   8  24      104.55      118.36     15.49 o 
   1   0  25        1.34        1.55      7.44 o 
   2   0  25        2.61        3.10      7.75 o 
  -2   1  25      159.58      165.76     13.01 o 
  -1   1  25       47.78       39.97      8.68 o 
   0   1  25        0.27       -1.24      9.60 o 
   1   1  25       48.68       53.91     11.15 o 
   2   1  25      159.38      131.99     13.94 o 
  -2   2  25       31.24       40.90      9.60 o 
  -1   2  25       70.52       77.46      9.60 o 
   0   2  25       63.10       68.78      9.91 o 
   1   2  25       69.42       93.26     15.18 o 
   2   2  25       32.48       45.55     11.46 o 
  -2   3  25       11.28        9.60      6.82 o 
  -1   3  25      231.70      255.30     13.32 o 
   0   3  25       20.85       23.55     11.77 o 
   1   3  25      232.50      234.54     16.73 o 
   2   3  25       11.67        8.37     18.59 o 
  -2   4  25       20.59       38.73     10.53 o 
  -1   4  25       19.09       42.76     11.77 o 
   0   4  25       25.80       50.19     12.08 o 
   1   4  25       20.01       30.36     14.87 o 
   2   4  25       19.70       26.96     13.94 o 
  -1   5  25       45.27       50.19     10.84 o 
   0   5  25      242.34      251.90     17.97 o 
   1   5  25       45.18       25.10     11.77 o 
                                                 
